# Supplementary material for: 4-Phenyl-1,2,4-tri­aza­spiro­[4.6]undec-1-ene-3-thione
Source: Acta Crystallogr Sect E Struct Rep Online. 2014 May 10;70(Pt 6):o640. doi: 10.1107/S1600536814009817 (PMC4051002; doi:10.1107/S1600536814009817)
Supplement: Supplementary file 1 [file e-70-0o640-sup1.cif]

##############################################################################
#                                                                            #
# This CIF contains the data in a paper accepted for publication in          #
# Acta Crystallographica Section E. It conforms to the requirements of       #
# Notes for Authors for Acta Crystallographica Section E, and has been       #
# peer reviewed under the auspices of the IUCr Commission on Journals.       #
#                                                                            #
# Full details of the Crystallographic Information File format               #
# are given in the paper "The Crystallographic Information File (CIF):       #
# a New Standard Archive File for Crystallography" by S. R. Hall, F. H.      #
# Allen and I. D. Brown [Acta Cryst. (1991), A47, 655-685].                  #
#                                                                            #
# The current version of the core CIF dictionary is obtainable from          #
# ftp://ftp.iucr.org/pub/cif_core.dic.                                       #
#                                                                            #
# Software is freely available for graphical display of the structure(s)     #
# in this CIF. For information consult the CIF software page                 #
# http://www.iucr.org/resources/cif/software.                                #
#                                                                            #
# This file may be used for bona fide research purposes within the           #
# scientific community so long as proper attribution is given to the journal # 
# article from which it was obtained.                                        #
#                                                                            #
##############################################################################
data_global
_audit_creation_method     'PLATON <TABLE ACC> option'
_journal_date_recd_electronic     2014-04-29
_journal_date_accepted     2014-05-01
_journal_name_full     'Acta Crystallographica, Section E'
_journal_year     2014
_journal_volume     70
_journal_issue      6
_journal_page_first     o640
_journal_page_last     o640
_journal_paper_category     QO
_journal_paper_doi     10.1107/S1600536814009817
_journal_coeditor_code     HG5394
_publ_contact_author_name     'Mustafa R. Albayati'
_publ_contact_author_address
;
Kirkuk University,
College of Science,
Department of Chemistry,
Kirkuk,
Iraq
;
_publ_contact_author_email     'shaabankamel@yahoo.com'
_publ_contact_author_fax     ?
_publ_contact_author_phone     ?
_publ_section_title
;
4-Phenyl-1,2,4-triazaspiro[4.6]undec-1-ene-3-thione
;
loop_
    _publ_author_name
    _publ_author_address
    'Mohamed, Shaaban K.'
;
Chemistry and Environmental Division,
Manchester Metropolitan University,
Manchester M1 5GD,
England
Chemistry Department,
Faculty of Science,
Mini University,
61519 El-Minia,
Egypt
;
    'Joel T. Mague'
;
Department of Chemistry,
Tulane University,
New Orleans,
LA 70118,
USA
;
    'Akkurt, Mehmet'
;
Department of Physics,
Faculty of Sciences,
Erciyes University,
38039 Kayseri,
Turkey
;
    'Alaa A. Hassan'
;
Chemistry Department,
Faculty of Science,
Mini University,
61519 El-Minia,
Egypt
;
    'Mustafa R. Albayati'
;
Kirkuk University,
College of Science,
Department of Chemistry,
Kirkuk,
Iraq
;
data_I
_database_code_depnum_ccdc_archive     'CCDC 1000439'
_chemical_name_systematic
;
4-Phenyl-1,2,4-triazaspiro[4.6]undec-1-ene-3-thione
;
_chemical_name_common     ?
_chemical_formula_moiety     'C14 H17 N3 S'
_chemical_formula_sum     'C14 H17 N3 S'
_chemical_formula_structural     ?
_chemical_formula_iupac     'C14 H17 N3 S'
_chemical_formula_weight     259.36
_chemical_melting_point     ?
_symmetry_cell_setting     triclinic
_symmetry_space_group_name_H-M     'P -1'
_symmetry_space_group_name_Hall     '-P 1'
loop_
    _symmetry_equiv_pos_site_id
    _symmetry_equiv_pos_as_xyz
    1 x,y,z
    2 -x,-y,-z
_cell_length_a     9.0578(5)
_cell_length_b     9.1324(5)
_cell_length_c     9.4637(5)
_cell_angle_alpha     88.2940(8)
_cell_angle_beta     79.0690(7)
_cell_angle_gamma     61.6640(6)
_cell_volume     674.89(6)
_cell_formula_units_Z     2
_cell_measurement_reflns_used     9063
_cell_measurement_theta_min     2.20
_cell_measurement_theta_max     29.10
_cell_measurement_temperature     150(2)
_cell_special_details
;
;
_exptl_crystal_description     'plate'
_exptl_crystal_colour     'orange'
_exptl_crystal_size_max     0.278
_exptl_crystal_size_mid     0.229
_exptl_crystal_size_min     0.062
_exptl_crystal_size_rad     ?
_exptl_crystal_density_diffrn     1.276
_exptl_crystal_density_meas     ?
_exptl_crystal_density_method     'Not Measured'
_exptl_crystal_F_000     276
_exptl_absorpt_coefficient_mu     0.226
_exptl_absorpt_correction_type     multi-scan
_exptl_absorpt_process_details     '(<i>SADABS</i>; Bruker, 2013)'
_exptl_absorpt_correction_T_min     0.85
_exptl_absorpt_correction_T_max     0.98
_exptl_special_details
;
;
_diffrn_ambient_temperature     150(2)
_diffrn_radiation_type     MoK\a
_diffrn_radiation_wavelength     0.71073
_diffrn_radiation_monochromator     graphite
_diffrn_measurement_device_type     'Bruker SMART APEX CCD'
_diffrn_measurement_method     '\f and \w scans'
_diffrn_detector_area_resol_mean     8.3660
_diffrn_reflns_number     12510
_diffrn_reflns_av_R_equivalents     0.0317
_diffrn_reflns_av_sigmaI/netI     0.0279
_diffrn_reflns_theta_min     2.20
_diffrn_reflns_theta_max     29.10
_diffrn_reflns_theta_full     28.00
_diffrn_measured_fraction_theta_max     0.967
_diffrn_measured_fraction_theta_full     0.992
_diffrn_reflns_limit_h_min     -12
_diffrn_reflns_limit_h_max     12
_diffrn_reflns_limit_k_min     -12
_diffrn_reflns_limit_k_max     12
_diffrn_reflns_limit_l_min     -12
_diffrn_reflns_limit_l_max     12
_diffrn_reflns_reduction_process
;
;
_refine_special_details
;
Refinement on <i>F</i>^2^ for ALL reflections except those flagged by the user
for potential systematic errors. Weighted <i>R</i>-factors <i>wR</i> and all
goodnesses of fit <i>S</i> are based on <i>F</i>^2^, conventional
<i>R</i>-factors <i>R</i> are based on <i>F</i>, with <i>F</i> set to zero for
negative <i>F</i>^2^. The observed criterion of <i>F</i>^2^ > \s(<i>F</i>^2^)
is used only for calculating -<i>R</i>-factor-obs <i>etc</i>. and is not
relevant to the choice of reflections for refinement. <i>R</i>-factors based
on <i>F</i>^2^ are statistically about twice as large as those based on
<i>F</i>, and <i>R</i>-factors based on ALL data will be even larger.
;
_reflns_number_total     3508
_reflns_number_gt     3125
_reflns_threshold_expression     I>2\s(I)
_refine_ls_structure_factor_coef     Fsqd
_refine_ls_matrix_type     full
_refine_ls_R_factor_all     0.0407
_refine_ls_R_factor_gt     0.0359
_refine_ls_wR_factor_gt     0.0913
_refine_ls_wR_factor_ref     0.0963
_refine_ls_goodness_of_fit_ref     1.043
_refine_ls_restrained_S_all     1.043
_refine_ls_number_reflns     3508
_refine_ls_number_parameters     163
_refine_ls_number_restraints     0
_refine_ls_number_constraints     ?
_refine_ls_hydrogen_treatment     constr
_refine_ls_weighting_scheme     calc
_refine_ls_weighting_details
              'w=1/[\s^2^(Fo^2^)+(0.0469P)^2^+0.2315P] where P=(Fo^2^+2Fc^2^)/3'
_atom_sites_solution_hydrogens     geom
_atom_sites_solution_primary     direct
_atom_sites_solution_secondary     difmap
_refine_ls_shift/su_max     0.000
_refine_ls_shift/su_mean     0.000
_refine_diff_density_max     0.436
_refine_diff_density_min     -0.204
_refine_ls_extinction_method     'none'
_refine_ls_abs_structure_details     ?
_refine_ls_abs_structure_Flack     .
loop_
    _atom_type_symbol
    _atom_type_description
    _atom_type_scat_dispersion_real
    _atom_type_scat_dispersion_imag
    _atom_type_scat_source
    C C 0.0033 0.0016 ' International Tables Vol C Tables 4.2.6.8 and 6.1.1.4'
    H H 0.0000 0.0000 ' International Tables Vol C Tables 4.2.6.8 and 6.1.1.4'
    N N 0.0061 0.0033 ' International Tables Vol C Tables 4.2.6.8 and 6.1.1.4'
    S S 0.1246 0.1234 ' International Tables Vol C Tables 4.2.6.8 and 6.1.1.4'
_computing_data_collection     '<i>APEX2</i> (Bruker, 2013)'
_computing_cell_refinement     '<i>SAINT</i> (Bruker, 2013)'
_computing_data_reduction     '<i>SAINT</i> (Bruker, 2013)'
_computing_structure_solution     '<i>SHELXT</i> (Bruker, 2013)'
_computing_structure_refinement     '<i>SHELXL2014</i> (Sheldrick, 2008)'
_computing_molecular_graphics     '<i>DIAMOND</i> (Brandenburg & Putz, 2012)'
_computing_publication_material     '<i>SHELXTL</i> (Sheldrick, 2008)'
loop_
    _atom_site_type_symbol
    _atom_site_label
    _atom_site_fract_x
    _atom_site_fract_y
    _atom_site_fract_z
    _atom_site_U_iso_or_equiv
    _atom_site_thermal_displace_type
    _atom_site_calc_flag
    _atom_site_refinement_flags
    _atom_site_occupancy
    _atom_site_disorder_assembly
    _atom_site_disorder_group
    S S1 1.18135(4) 0.44697(4) 0.80140(3) 0.02460(10)
                                                    Uani d . 1.000 . .
    N N1 0.85249(12) 0.58855(11) 0.76728(10) 0.0161(2) Uani d . 1.000 . .
    N N2 0.75975(13) 0.84504(12) 0.87544(11) 0.0222(3) Uani d . 1.000 . .
    N N3 0.91495(13) 0.75963(13) 0.87953(11) 0.0223(3) Uani d . 1.000 . .
    C C1 0.98219(14) 0.59098(14) 0.81285(12) 0.0180(3) Uani d . 1.000 . .
    C C2 0.69598(14) 0.75078(13) 0.80402(12) 0.0169(3) Uani d . 1.000 . .
    C C3 0.85298(13) 0.44117(13) 0.71782(12) 0.0165(3) Uani d . 1.000 . .
    C C4 0.85413(15) 0.32566(14) 0.81669(13) 0.0205(3) Uani d . 1.000 . .
    C C5 0.84438(16) 0.18734(15) 0.77211(14) 0.0255(3) Uani d . 1.000 . .
    C C6 0.83537(18) 0.16576(16) 0.63011(15) 0.0292(4) Uani d . 1.000 . .
    C C7 0.83794(18) 0.28004(17) 0.53131(14) 0.0294(4) Uani d . 1.000 . .
    C C8 0.84735(15) 0.41916(15) 0.57489(12) 0.0219(3) Uani d . 1.000 . .
    C C9 0.55281(15) 0.73871(14) 0.91260(12) 0.0202(3) Uani d . 1.000 . .
    C C10 0.42376(16) 0.71324(16) 0.84612(13) 0.0238(3) Uani d . 1.000 . .
    C C11 0.27415(16) 0.87693(17) 0.81639(14) 0.0267(3) Uani d . 1.000 . .
    C C12 0.31779(16) 0.96808(17) 0.69115(14) 0.0273(3) Uani d . 1.000 . .
    C C13 0.46872(15) 0.99887(15) 0.69690(13) 0.0232(3) Uani d . 1.000 . .
    C C14 0.64134(14) 0.83880(14) 0.66771(12) 0.0192(3) Uani d . 1.000 . .
    H H4 0.86150 0.34080 0.91350 0.0250 Uiso c RU 1.000 . .
    H H5 0.84390 0.10770 0.83880 0.0310 Uiso c RU 1.000 . .
    H H6 0.82740 0.07180 0.60030 0.0350 Uiso c RU 1.000 . .
    H H7 0.83330 0.26350 0.43400 0.0350 Uiso c RU 1.000 . .
    H H8 0.84990 0.49780 0.50780 0.0260 Uiso c RU 1.000 . .
    H H9A 0.60640 0.64490 0.97310 0.0240 Uiso c RU 1.000 . .
    H H9B 0.48930 0.84220 0.97700 0.0240 Uiso c RU 1.000 . .
    H H10A 0.48410 0.64340 0.75450 0.0280 Uiso c RU 1.000 . .
    H H10B 0.37790 0.65200 0.91250 0.0280 Uiso c RU 1.000 . .
    H H11A 0.18390 0.85290 0.79680 0.0320 Uiso c RU 1.000 . .
    H H11B 0.22550 0.95280 0.90490 0.0320 Uiso c RU 1.000 . .
    H H12A 0.21550 1.07700 0.68880 0.0330 Uiso c RU 1.000 . .
    H H12B 0.34380 0.90240 0.59990 0.0330 Uiso c RU 1.000 . .
    H H13A 0.45120 1.05050 0.79330 0.0280 Uiso c RU 1.000 . .
    H H13B 0.47140 1.07860 0.62450 0.0280 Uiso c RU 1.000 . .
    H H14A 0.73050 0.86640 0.61770 0.0230 Uiso c RU 1.000 . .
    H H14B 0.63500 0.76060 0.60190 0.0230 Uiso c RU 1.000 . .
loop_
    _atom_site_aniso_label
    _atom_site_aniso_U_11
    _atom_site_aniso_U_22
    _atom_site_aniso_U_33
    _atom_site_aniso_U_12
    _atom_site_aniso_U_13
    _atom_site_aniso_U_23
    S1 0.0207(2) 0.0261(2) 0.0266(2) -0.00940(10)
                                                -0.00870(10)
                                                           0.00250(10)
    N1 0.0189(4) 0.0140(4) 0.0172(4) -0.0087(3) -0.0049(3) 0.0000(3)
    N2 0.0285(5) 0.0188(5) 0.0241(5) -0.0141(4) -0.0079(4) -0.0009(4)
    N3 0.0278(5) 0.0208(5) 0.0241(5) -0.0148(4) -0.0090(4) 0.0004(4)
    C1 0.0234(5) 0.0190(5) 0.0158(5) -0.0129(4) -0.0058(4) 0.0023(4)
    C2 0.0203(5) 0.0136(5) 0.0185(5) -0.0089(4) -0.0049(4) -0.0011(4)
    C3 0.0177(5) 0.0148(5) 0.0185(5) -0.0092(4) -0.0026(4) -0.0023(4)
    C4 0.0234(5) 0.0192(5) 0.0199(5) -0.0112(4) -0.0037(4) 0.0006(4)
    C5 0.0301(6) 0.0187(5) 0.0303(6) -0.0149(5) -0.0033(5) 0.0030(5)
    C6 0.0374(7) 0.0225(6) 0.0336(7) -0.0193(5) -0.0051(5) -0.0056(5)
    C7 0.0412(7) 0.0293(7) 0.0226(6) -0.0205(6) -0.0059(5) -0.0058(5)
    C8 0.0290(6) 0.0212(5) 0.0176(5) -0.0141(5) -0.0033(4) -0.0003(4)
    C9 0.0230(5) 0.0207(5) 0.0161(5) -0.0102(4) -0.0024(4) 0.0002(4)
    C10 0.0254(6) 0.0265(6) 0.0236(6) -0.0168(5) -0.0015(5) -0.0014(5)
    C11 0.0209(5) 0.0338(7) 0.0259(6) -0.0137(5) -0.0034(5) -0.0030(5)
    C12 0.0221(6) 0.0311(6) 0.0259(6) -0.0093(5) -0.0082(5) 0.0009(5)
    C13 0.0248(6) 0.0188(5) 0.0246(6) -0.0085(4) -0.0076(5) 0.0031(4)
    C14 0.0214(5) 0.0182(5) 0.0191(5) -0.0100(4) -0.0050(4) 0.0032(4)
_geom_special_details
;
Bond distances, angles <i>etc</i>. have been calculated using the rounded
fractional coordinates. All su's are estimated from the variances of the
(full) variance-covariance matrix. The cell e.s.d.'s are taken into account in
the estimation of distances, angles and torsion angles
;
loop_
    _geom_bond_atom_site_label_1
    _geom_bond_atom_site_label_2
    _geom_bond_site_symmetry_1
    _geom_bond_site_symmetry_2
    _geom_bond_distance
    _geom_bond_publ_flag
    S1 C1 . . 1.6364(13) no
    N1 C1 . . 1.3357(18) no
    N1 C2 . . 1.4750(15) no
    N1 C3 . . 1.4359(15) no
    N2 N3 . . 1.2506(17) no
    N2 C2 . . 1.4786(17) no
    N3 C1 . . 1.4707(15) no
    C2 C9 . . 1.5406(19) no
    C2 C14 . . 1.5356(16) no
    C3 C4 . . 1.3867(16) no
    C3 C8 . . 1.3874(16) no
    C4 C5 . . 1.3904(18) no
    C5 C6 . . 1.387(2) no
    C6 C7 . . 1.3859(19) no
    C7 C8 . . 1.392(2) no
    C9 C10 . . 1.537(2) no
    C10 C11 . . 1.532(2) no
    C11 C12 . . 1.5264(19) no
    C12 C13 . . 1.531(2) no
    C13 C14 . . 1.5325(18) no
    C4 H4 . . 0.9500 no
    C5 H5 . . 0.9500 no
    C6 H6 . . 0.9500 no
    C7 H7 . . 0.9500 no
    C8 H8 . . 0.9500 no
    C9 H9A . . 0.9900 no
    C9 H9B . . 0.9900 no
    C10 H10A . . 0.9900 no
    C10 H10B . . 0.9900 no
    C11 H11A . . 0.9900 no
    C11 H11B . . 0.9900 no
    C12 H12A . . 0.9900 no
    C12 H12B . . 0.9900 no
    C13 H13A . . 0.9900 no
    C13 H13B . . 0.9900 no
    C14 H14A . . 0.9900 no
    C14 H14B . . 0.9900 no
loop_
    _geom_angle_atom_site_label_1
    _geom_angle_atom_site_label_2
    _geom_angle_atom_site_label_3
    _geom_angle_site_symmetry_1
    _geom_angle_site_symmetry_2
    _geom_angle_site_symmetry_3
    _geom_angle
    _geom_angle_publ_flag
    C1 N1 C2 . . . 110.52(10) no
    C1 N1 C3 . . . 124.94(10) no
    C2 N1 C3 . . . 123.30(11) no
    N3 N2 C2 . . . 112.14(10) no
    N2 N3 C1 . . . 110.00(11) no
    S1 C1 N1 . . . 131.05(9) no
    S1 C1 N3 . . . 122.55(10) no
    N1 C1 N3 . . . 106.39(10) no
    N1 C2 N2 . . . 100.93(10) no
    N1 C2 C9 . . . 112.71(9) no
    N1 C2 C14 . . . 111.24(9) no
    N2 C2 C9 . . . 108.93(9) no
    N2 C2 C14 . . . 107.14(9) no
    C9 C2 C14 . . . 114.78(11) no
    N1 C3 C4 . . . 118.50(10) no
    N1 C3 C8 . . . 120.00(10) no
    C4 C3 C8 . . . 121.47(11) no
    C3 C4 C5 . . . 119.06(11) no
    C4 C5 C6 . . . 119.93(12) no
    C5 C6 C7 . . . 120.60(13) no
    C6 C7 C8 . . . 119.93(12) no
    C3 C8 C7 . . . 118.98(11) no
    C2 C9 C10 . . . 115.55(10) no
    C9 C10 C11 . . . 113.31(11) no
    C10 C11 C12 . . . 115.62(12) no
    C11 C12 C13 . . . 115.09(12) no
    C12 C13 C14 . . . 112.85(11) no
    C2 C14 C13 . . . 114.07(9) no
    C3 C4 H4 . . . 120.00 no
    C5 C4 H4 . . . 120.00 no
    C4 C5 H5 . . . 120.00 no
    C6 C5 H5 . . . 120.00 no
    C5 C6 H6 . . . 120.00 no
    C7 C6 H6 . . . 120.00 no
    C6 C7 H7 . . . 120.00 no
    C8 C7 H7 . . . 120.00 no
    C3 C8 H8 . . . 120.00 no
    C7 C8 H8 . . . 121.00 no
    C2 C9 H9A . . . 108.00 no
    C2 C9 H9B . . . 108.00 no
    C10 C9 H9A . . . 108.00 no
    C10 C9 H9B . . . 108.00 no
    H9A C9 H9B . . . 107.00 no
    C9 C10 H10A . . . 109.00 no
    C9 C10 H10B . . . 109.00 no
    C11 C10 H10A . . . 109.00 no
    C11 C10 H10B . . . 109.00 no
    H10A C10 H10B . . . 108.00 no
    C10 C11 H11A . . . 108.00 no
    C10 C11 H11B . . . 108.00 no
    C12 C11 H11A . . . 108.00 no
    C12 C11 H11B . . . 108.00 no
    H11A C11 H11B . . . 107.00 no
    C11 C12 H12A . . . 109.00 no
    C11 C12 H12B . . . 109.00 no
    C13 C12 H12A . . . 108.00 no
    C13 C12 H12B . . . 108.00 no
    H12A C12 H12B . . . 108.00 no
    C12 C13 H13A . . . 109.00 no
    C12 C13 H13B . . . 109.00 no
    C14 C13 H13A . . . 109.00 no
    C14 C13 H13B . . . 109.00 no
    H13A C13 H13B . . . 108.00 no
    C2 C14 H14A . . . 109.00 no
    C2 C14 H14B . . . 109.00 no
    C13 C14 H14A . . . 109.00 no
    C13 C14 H14B . . . 109.00 no
    H14A C14 H14B . . . 108.00 no
loop_
    _geom_torsion_atom_site_label_1
    _geom_torsion_atom_site_label_2
    _geom_torsion_atom_site_label_3
    _geom_torsion_atom_site_label_4
    _geom_torsion_site_symmetry_1
    _geom_torsion_site_symmetry_2
    _geom_torsion_site_symmetry_3
    _geom_torsion_site_symmetry_4
    _geom_torsion
    _geom_torsion_publ_flag
    C2 N1 C1 S1 . . . . 179.77(9) no
    C2 N1 C1 N3 . . . . -1.29(12) no
    C3 N1 C1 S1 . . . . 12.16(18) no
    C3 N1 C1 N3 . . . . -168.90(10) no
    C1 N1 C2 N2 . . . . 0.83(12) no
    C1 N1 C2 C9 . . . . -115.21(11) no
    C1 N1 C2 C14 . . . . 114.23(11) no
    C3 N1 C2 N2 . . . . 168.68(9) no
    C3 N1 C2 C9 . . . . 52.64(14) no
    C3 N1 C2 C14 . . . . -77.92(14) no
    C1 N1 C3 C4 . . . . 67.68(16) no
    C1 N1 C3 C8 . . . . -114.17(14) no
    C2 N1 C3 C4 . . . . -98.41(14) no
    C2 N1 C3 C8 . . . . 79.74(15) no
    C2 N2 N3 C1 . . . . -0.83(13) no
    N3 N2 C2 N1 . . . . 0.05(13) no
    N3 N2 C2 C9 . . . . 118.86(11) no
    N3 N2 C2 C14 . . . . -116.42(11) no
    N2 N3 C1 S1 . . . . -179.60(9) no
    N2 N3 C1 N1 . . . . 1.35(13) no
    N1 C2 C9 C10 . . . . -93.43(12) no
    N2 C2 C9 C10 . . . . 155.42(10) no
    C14 C2 C9 C10 . . . . 35.32(14) no
    N1 C2 C14 C13 . . . . 173.50(11) no
    N2 C2 C14 C13 . . . . -77.06(14) no
    C9 C2 C14 C13 . . . . 44.03(14) no
    N1 C3 C4 C5 . . . . 176.23(12) no
    C8 C3 C4 C5 . . . . -1.9(2) no
    N1 C3 C8 C7 . . . . -176.32(13) no
    C4 C3 C8 C7 . . . . 1.8(2) no
    C3 C4 C5 C6 . . . . 0.6(2) no
    C4 C5 C6 C7 . . . . 0.7(2) no
    C5 C6 C7 C8 . . . . -0.9(2) no
    C6 C7 C8 C3 . . . . -0.4(2) no
    C2 C9 C10 C11 . . . . -87.16(13) no
    C9 C10 C11 C12 . . . . 71.74(14) no
    C10 C11 C12 C13 . . . . -52.16(16) no
    C11 C12 C13 C14 . . . . 70.85(14) no
    C12 C13 C14 C2 . . . . -91.21(13) no
_iucr_refine_instructions_details
;
TITL SKM054_0m in P-1
CELL  0.71073   9.0578   9.1324   9.4637   88.294   79.069   61.664
ZERR    2.00   0.00050   0.00050   0.00050   0.0008   0.0007   0.0006
LATT 1
SFAC C  H  N  S
UNIT 28  34  6  2
REM Solution 1  R1  0.096  Rweak  0.005,  Alpha= 0.0347  in P-1
REM Formula:  C14 N3 S
L.S. 5
ACTA 56
BOND $H
FMAP 2
PLAN 5
SIZE 0.06 0.23 0.28
HTAB C8 S1_$2
EQIV $2 -x+2, -y+1, -z+1
HTAB C9 S1_$1
EQIV $1 -x+2, -y+1, -z+2
CONF
MPLA N1 > C2
MPLA C3 > C8
TEMP -123
WGHT    0.046900    0.231500
FVAR       1.24552
S1    4    1.181347    0.446968    0.801398    11.00000    0.02068    0.02610 =
         0.02661    0.00250   -0.00869   -0.00943
N1    3    0.852489    0.588551    0.767281    11.00000    0.01893    0.01400 =
         0.01720   -0.00003   -0.00493   -0.00873
N2    3    0.759752    0.845041    0.875435    11.00000    0.02853    0.01880 =
         0.02406   -0.00087   -0.00791   -0.01406
N3    3    0.914952    0.759626    0.879532    11.00000    0.02781    0.02083 =
         0.02412    0.00036   -0.00900   -0.01476
C1    1    0.982190    0.590977    0.812847    11.00000    0.02339    0.01900 =
         0.01585    0.00234   -0.00576   -0.01288
C2    1    0.695975    0.750781    0.804016    11.00000    0.02034    0.01365 =
         0.01845   -0.00106   -0.00487   -0.00888
C3    1    0.852982    0.441174    0.717818    11.00000    0.01767    0.01480 =
         0.01852   -0.00228   -0.00265   -0.00917
C4    1    0.854128    0.325665    0.816692    11.00000    0.02337    0.01924 =
         0.01986    0.00063   -0.00370   -0.01118
AFIX  43
H4    2    0.861467    0.340825    0.913510    11.00000   -1.20000
AFIX   0
C5    1    0.844384    0.187343    0.772107    11.00000    0.03013    0.01871 =
         0.03026    0.00300   -0.00332   -0.01492
AFIX  43
H5    2    0.843898    0.107693    0.838832    11.00000   -1.20000
AFIX   0
C6    1    0.835372    0.165757    0.630107    11.00000    0.03737    0.02250 =
         0.03365   -0.00561   -0.00510   -0.01931
AFIX  43
H6    2    0.827366    0.071787    0.600308    11.00000   -1.20000
AFIX   0
C7    1    0.837943    0.280041    0.531310    11.00000    0.04116    0.02929 =
         0.02263   -0.00583   -0.00591   -0.02055
AFIX  43
H7    2    0.833294    0.263479    0.433959    11.00000   -1.20000
AFIX   0
C8    1    0.847348    0.419163    0.574890    11.00000    0.02896    0.02116 =
         0.01762   -0.00025   -0.00330   -0.01407
AFIX  43
H8    2    0.849868    0.497801    0.507782    11.00000   -1.20000
AFIX   0
C9    1    0.552812    0.738708    0.912599    11.00000    0.02297    0.02070 =
         0.01608    0.00017   -0.00244   -0.01025
AFIX  23
H9A   2    0.606445    0.644851    0.973150    11.00000   -1.20000
H9B   2    0.489337    0.842154    0.976982    11.00000   -1.20000
AFIX   0
C10   1    0.423756    0.713245    0.846120    11.00000    0.02536    0.02649 =
         0.02358   -0.00143   -0.00149   -0.01679
AFIX  23
H10A  2    0.484132    0.643426    0.754459    11.00000   -1.20000
H10B  2    0.377917    0.651994    0.912456    11.00000   -1.20000
AFIX   0
C11   1    0.274149    0.876935    0.816387    11.00000    0.02091    0.03382 =
         0.02589   -0.00300   -0.00339   -0.01373
AFIX  23
H11A  2    0.183937    0.852944    0.796762    11.00000   -1.20000
H11B  2    0.225537    0.952757    0.904889    11.00000   -1.20000
AFIX   0
C12   1    0.317787    0.968080    0.691153    11.00000    0.02215    0.03106 =
         0.02585    0.00086   -0.00823   -0.00933
AFIX  23
H12A  2    0.215464    1.076976    0.688780    11.00000   -1.20000
H12B  2    0.343790    0.902388    0.599941    11.00000   -1.20000
AFIX   0
C13   1    0.468718    0.998866    0.696898    11.00000    0.02480    0.01881 =
         0.02459    0.00310   -0.00763   -0.00848
AFIX  23
H13A  2    0.451216    1.050548    0.793307    11.00000   -1.20000
H13B  2    0.471366    1.078578    0.624538    11.00000   -1.20000
AFIX   0
C14   1    0.641343    0.838795    0.667709    11.00000    0.02139    0.01820 =
         0.01906    0.00315   -0.00498   -0.00999
AFIX  23
H14A  2    0.730457    0.866387    0.617701    11.00000   -1.20000
H14B  2    0.634993    0.760586    0.601923    11.00000   -1.20000
AFIX   0
HKLF 4
REM  SKM054_0m in P-1
REM R1 =  0.0359 for    3125 Fo > 4sig(Fo)  and  0.0407 for all    3508 data
REM    163 parameters refined using      0 restraints
END
WGHT      0.0462      0.2337
REM Highest difference peak  0.436,  deepest hole -0.204,  1-sigma level  0.051
Q1    1   1.0726  0.5028  0.8365  11.00000  0.05    0.44
Q2    1   0.6609  0.7970  0.7389  11.00000  0.05    0.38
Q3    1   0.8530  0.3360  0.5569  11.00000  0.05    0.38
Q4    1   0.7224  0.7957  0.8453  11.00000  0.05    0.35
Q5    1   0.8550  0.2548  0.7859  11.00000  0.05    0.35
;
