# Supplementary material for: 4-Phenyl-1,2,4-tri­aza­spiro­[4.6]undec-1-ene-3-thione
Source: Acta Crystallogr Sect E Struct Rep Online. 2014 May 10;70(Pt 6):o640. doi: 10.1107/S1600536814009817 (PMC4051002; doi:10.1107/S1600536814009817)
Supplement: Supplementary file 2 [file e-70-0o640-Isup2.hkl]

#
# h,k,l, Fc-squared, Fo-squared, sigma(Fo-squared), status flag
#
data_I
_shelx_title ' SKM054_0m in P-1'
_shelx_refln_list_code          4
_shelx_F_calc_maximum       80.25
_exptl_crystal_F_000       276.00
_reflns_d_resolution_high  0.7307

loop_
 _space_group_symop_operation_xyz
 'x, y, z'
 '-x, -y, -z'

_cell_length_a     9.0578
_cell_length_b     9.1324
_cell_length_c     9.4637
_cell_angle_alpha  88.294
_cell_angle_beta   79.069
_cell_angle_gamma  61.664

_shelx_F_squared_multiplier     1.000

loop_
 _refln_index_h
 _refln_index_k
 _refln_index_l
 _refln_F_squared_calc
 _refln_F_squared_meas
 _refln_F_squared_sigma
 _refln_observed_status
   1   0   0        731.38        784.22        13.31 o
   2   0   0       1783.26       1871.38        36.42 o
   3   0   0       3555.31       3695.30        50.45 o
   4   0   0        437.69        459.78         7.03 o
   5   0   0         72.65         65.26         2.76 o
   6   0   0        707.83        668.77        12.40 o
   7   0   0        285.03        269.96         5.88 o
   8   0   0         77.43         82.52         2.61 o
   9   0   0         69.82         67.66         2.49 o
  10   0   0         42.06         39.10         2.05 o
 -10   1   0          0.31          0.77         0.79 o
  -9   1   0         12.42         14.84         1.09 o
  -8   1   0         30.00         23.77         1.92 o
  -7   1   0         55.07         46.78         1.82 o
  -6   1   0         67.71         61.00         1.83 o
  -5   1   0         26.27         17.70         0.75 o
  -4   1   0       1070.54       1118.39        17.35 o
  -3   1   0        860.99        895.85        12.73 o
  -2   1   0        490.55        500.42         7.21 o
  -1   1   0       2928.23       2960.73        55.89 o
   0   1   0        302.48        325.25         5.62 o
   1   1   0       2607.13       2661.82        51.11 o
   2   1   0        794.20        851.74        11.42 o
   3   1   0       1450.45       1539.83        21.27 o
   4   1   0          6.13          5.62         0.48 o
   5   1   0       1495.57       1556.86        21.84 o
   6   1   0        660.02        655.98         9.80 o
   7   1   0         91.00         85.37         2.45 o
   8   1   0        306.95        306.76         8.94 o
   9   1   0        110.77        110.04         4.44 o
  10   1   0          0.88          1.76         0.48 o
  11   1   0         27.74         24.69         4.25 o
  -9   2   0          1.84          0.70         0.31 o
  -8   2   0         50.00         55.02         2.24 o
  -7   2   0        132.47        129.05         3.68 o
  -6   2   0        156.79        138.25         3.68 o
  -5   2   0         93.06         89.74         2.31 o
  -4   2   0         95.07         80.21         2.02 o
  -3   2   0         23.92         25.86         0.98 o
  -2   2   0        404.11        406.02         5.16 o
  -1   2   0          1.19          0.90         0.17 o
   0   2   0        110.72        115.15         2.27 o
   1   2   0        370.42        372.68         4.93 o
   2   2   0         93.86         93.90         2.24 o
   3   2   0        503.35        542.29         8.04 o
   4   2   0         18.22         22.66         0.75 o
   5   2   0         13.08          8.62         0.74 o
   6   2   0        430.83        431.52         7.48 o
   7   2   0        142.95        139.60         4.32 o
   8   2   0         32.77         30.37         1.42 o
   9   2   0        108.93        112.47         3.74 o
  10   2   0         10.47         10.09         1.34 o
  11   2   0         23.33         26.51         2.06 o
  -8   3   0         13.51         13.26         1.18 o
  -7   3   0         74.33         74.60         3.01 o
  -6   3   0         65.31         58.04         3.13 o
  -5   3   0        196.50        171.68         4.32 o
  -4   3   0        321.73        311.11         6.70 o
  -3   3   0         14.17         12.06         0.85 o
  -2   3   0       1509.38       1600.18        29.86 o
  -1   3   0        186.24        203.94         3.58 o
   0   3   0        346.74        360.79         5.87 o
   1   3   0        587.46        590.14         7.79 o
   2   3   0        233.15        235.98         3.35 o
   3   3   0        186.59        171.84         3.48 o
   4   3   0       1201.98       1273.85        22.93 o
   5   3   0          2.10          2.20         0.19 o
   6   3   0        471.59        476.65        10.50 o
   7   3   0         18.57         17.34         1.03 o
   8   3   0         74.34         70.65         2.37 o
   9   3   0         64.53         64.90         2.38 o
  10   3   0         14.97         14.42         1.24 o
  11   3   0         36.37         37.01         2.04 o
  -8   4   0         78.60         85.70         5.36 o
  -7   4   0         38.80         43.70         2.61 o
  -6   4   0         44.82         43.91         2.25 o
  -5   4   0          2.93          2.71         0.68 o
  -4   4   0         17.87         13.61         1.14 o
  -3   4   0          0.08          0.37         0.19 o
  -2   4   0         38.50         43.59         2.16 o
  -1   4   0       1143.06       1189.56        24.01 o
   0   4   0         35.52         40.35         1.09 o
   1   4   0        250.49        243.80         3.59 o
   2   4   0        302.63        305.11         4.35 o
   3   4   0         62.32         54.93         1.06 o
   4   4   0        101.24         91.67         2.49 o
   5   4   0        160.90        162.07         3.50 o
   6   4   0         89.43         82.89         2.47 o
   7   4   0         34.65         28.82         1.38 o
   8   4   0        291.37        267.27         6.13 o
   9   4   0          2.20          2.45         0.58 o
  10   4   0         12.56         12.06         1.26 o
  11   4   0          3.94          2.06         1.34 o
  -7   5   0         60.30         60.09         2.88 o
  -6   5   0         44.99         43.85         2.38 o
  -5   5   0          1.45          0.50         0.79 o
  -4   5   0         98.13         98.89         3.58 o
  -3   5   0          6.10          4.43         0.71 o
  -2   5   0        238.36        207.98         4.62 o
  -1   5   0        426.73        401.97         7.86 o
   0   5   0        214.48        236.71         6.30 o
   1   5   0          9.30          5.59         0.38 o
   2   5   0        275.36        277.70         4.13 o
   3   5   0        142.02        155.29         3.04 o
   4   5   0         65.94         55.80         1.38 o
   5   5   0          2.08          1.63         0.40 o
   6   5   0        367.50        393.77         6.97 o
   7   5   0        263.36        251.27         4.87 o
   8   5   0          4.53          3.72         0.70 o
   9   5   0        115.27        106.08         3.34 o
  10   5   0         72.61         79.73         2.90 o
  11   5   0         10.28         10.43         1.36 o
  12   5   0         28.57         31.26         4.51 o
  -6   6   0         37.00         38.68         2.99 o
  -5   6   0          4.56          6.12         1.02 o
  -4   6   0         42.98         41.37         2.65 o
  -3   6   0         60.37         56.75         3.01 o
  -2   6   0         13.04         12.38         0.90 o
  -1   6   0        241.41        219.96         4.97 o
   0   6   0        104.19        105.51         2.84 o
   1   6   0         40.87         44.09         1.73 o
   2   6   0          2.26          4.68         0.43 o
   3   6   0         58.46         49.28         1.22 o
   4   6   0          6.27          6.27         0.59 o
   5   6   0         27.87         25.10         1.42 o
   6   6   0         36.23         30.56         1.35 o
   7   6   0          2.62          1.82         0.40 o
   8   6   0         12.03         11.16         0.73 o
   9   6   0         21.25         23.23         1.47 o
  10   6   0         87.36         88.69         3.17 o
  11   6   0          0.37          1.06         0.54 o
  12   6   0          3.03          2.39         1.29 o
  -5   7   0         35.57         38.43         2.40 o
  -4   7   0         28.33         32.27         2.14 o
  -3   7   0        310.14        321.19         6.98 o
  -2   7   0         58.68         55.88         2.07 o
  -1   7   0          2.28          1.79         0.47 o
   0   7   0        845.31        807.82        15.05 o
   1   7   0         46.04         45.63         1.78 o
   2   7   0         12.55         12.30         0.79 o
   3   7   0         27.41         21.87         1.22 o
   4   7   0         24.65         25.33         1.15 o
   5   7   0         65.43         62.43         2.23 o
   6   7   0          4.24          3.91         0.65 o
   7   7   0        219.85        209.03         4.46 o
   8   7   0          2.51          2.69         0.51 o
   9   7   0          7.42          7.91         1.20 o
  10   7   0          0.24          0.63         0.49 o
  11   7   0          3.78          3.00         0.77 o
  12   7   0         25.46         23.14         4.06 o
  -4   8   0         96.63        100.70         4.22 o
  -3   8   0        125.29        120.45         3.30 o
  -2   8   0         16.77         14.92         1.34 o
  -1   8   0        159.71        154.84         4.20 o
   0   8   0         56.10         61.86         2.31 o
   1   8   0         90.06         85.26         2.86 o
   2   8   0        192.52        192.13         4.68 o
   3   8   0        392.21        379.21         9.11 o
   4   8   0         53.32         50.15         2.28 o
   5   8   0        498.47        497.58         9.91 o
   6   8   0        387.43        379.85        10.03 o
   7   8   0          4.18          4.07         0.67 o
   8   8   0         17.42         18.15         1.11 o
   9   8   0         32.73         30.69         1.59 o
  10   8   0          0.08          0.41         0.47 o
  11   8   0          0.05         -0.47         0.47 o
  -3   9   0         24.92         31.65         3.48 o
  -2   9   0          0.47          0.86         0.41 o
  -1   9   0         96.02         97.39         4.21 o
   0   9   0          9.15         12.89         1.18 o
   1   9   0          5.79          4.35         0.73 o
   2   9   0         28.24         25.35         2.20 o
   3   9   0        147.47        143.49         5.77 o
   4   9   0         15.56         18.17         1.51 o
   5   9   0          2.69          1.48         1.93 o
   6   9   0         69.08         63.29         3.37 o
   7   9   0          0.99          0.57         0.44 o
   8   9   0         13.75         13.55         1.10 o
   9   9   0         10.52          8.50         1.04 o
  10   9   0         50.65         52.30         1.93 o
  11   9   0         83.10         80.48         3.28 o
  -1  10   0          2.86          2.86         0.58 o
   0  10   0         74.09         71.97         3.85 o
   1  10   0          0.12          0.31         0.93 o
   2  10   0         22.03         22.79         2.15 o
   3  10   0          0.06         -0.14         0.70 o
   4  10   0         32.72         36.02         2.96 o
   5  10   0          0.01         -0.59         0.63 o
   6  10   0         22.91         29.31         2.43 o
   7  10   0         11.15          7.98         1.44 o
   8  10   0         17.61         21.81         1.95 o
   9  10   0         43.96         46.92         2.61 o
  10  10   0          0.64          0.97         0.47 o
  11  10   0         18.16         18.21         1.57 o
   1  11   0         11.17          8.39         1.29 o
   2  11   0         37.96         40.43         3.51 o
   3  11   0        103.89        105.34         5.19 o
   4  11   0          0.50         -0.34         1.10 o
   5  11   0        120.23        119.82         8.77 o
   6  11   0         27.65         36.72         2.83 o
   7  11   0          0.05         -0.08         1.03 o
   8  11   0        155.55        169.36         6.84 o
   9  11   0         78.30         94.22         4.53 o
   3  12   0          0.89          0.84         0.71 o
   4  12   0          1.40         -0.23         1.64 o
   5  12   0         30.45         35.70         4.96 o
   6  12   0          2.24          5.35         2.26 o
   7  12   0          0.50          0.06         0.84 o
   8  12   0         55.37         60.78         5.80 o
  -7 -12   1          1.25          1.37         0.81 o
  -6 -12   1         55.23         60.53         3.84 o
  -5 -12   1         58.03         62.39         6.19 o
  -4 -12   1         37.52         40.86         5.29 o
  -3 -12   1         46.04         41.83         3.93 o
  -9 -11   1         22.79         22.73         3.64 o
  -8 -11   1         24.03         25.64         2.18 o
  -7 -11   1          3.71          3.20         0.98 o
  -6 -11   1          0.01         -0.49         0.60 o
  -5 -11   1         66.17         62.13         5.87 o
  -4 -11   1          0.29          1.61         1.68 o
  -3 -11   1         82.99         91.77         4.81 o
  -2 -11   1         13.45         14.75         1.90 o
  -1 -11   1          0.00          1.22         0.75 o
 -10 -10   1          2.63          2.32         0.59 o
  -9 -10   1          7.66          6.35         0.90 o
  -8 -10   1        101.97        103.36         3.10 o
  -7 -10   1        111.36        109.02         6.54 o
  -6 -10   1         68.18         65.42         6.16 o
  -5 -10   1         80.09         79.57         7.09 o
  -4 -10   1         73.13         69.74         5.99 o
  -3 -10   1          2.71          3.84         1.35 o
  -2 -10   1        110.70        110.41         5.11 o
  -1 -10   1         12.12         12.11         1.70 o
   0 -10   1         13.34         12.27         1.78 o
   1 -10   1          1.61          1.46         0.66 o
 -11  -9   1          6.00          4.20         0.92 o
 -10  -9   1         62.54         72.84         3.12 o
  -9  -9   1         14.13         11.84         0.96 o
  -8  -9   1          0.02         -0.19         0.44 o
  -7  -9   1         92.02         98.65         3.17 o
  -6  -9   1          5.36          4.74         0.79 o
  -5  -9   1        105.80         98.03         4.41 o
  -4  -9   1          0.11         -0.45         0.57 o
  -3  -9   1          1.48          1.02         0.79 o
  -2  -9   1        117.63        109.98         5.99 o
  -1  -9   1         69.51         69.84         3.07 o
   0  -9   1         91.81         85.92         2.99 o
   1  -9   1        110.94        116.77         3.64 o
   2  -9   1         51.62         47.87         2.14 o
   3  -9   1          5.59          6.40         0.77 o
 -11  -8   1         24.77         26.97         1.79 o
 -10  -8   1         41.58         42.42         2.20 o
  -9  -8   1        308.13        300.14         6.11 o
  -8  -8   1        107.85         99.94         3.04 o
  -7  -8   1         38.74         37.88         1.73 o
  -6  -8   1        195.00        194.04         4.77 o
  -5  -8   1         83.96         77.70         2.57 o
  -4  -8   1         11.66         13.08         1.51 o
  -3  -8   1          0.01          0.40         0.47 o
  -2  -8   1        111.26        105.08         5.12 o
  -1  -8   1         10.14         10.91         1.06 o
   0  -8   1        305.45        278.47         6.39 o
   1  -8   1         10.08         10.84         1.03 o
   2  -8   1         11.03         10.74         1.06 o
   3  -8   1          3.45          3.08         0.58 o
   4  -8   1         11.89         12.69         3.42 o
 -11  -7   1         36.10         36.40         2.07 o
 -10  -7   1        110.45        109.50         3.72 o
  -9  -7   1        638.36        612.80        12.58 o
  -8  -7   1         19.93         19.73         1.02 o
  -7  -7   1        365.40        366.03         7.64 o
  -6  -7   1        494.03        476.34        11.51 o
  -5  -7   1         13.35         14.48         1.28 o
  -4  -7   1        560.02        544.04        10.46 o
  -3  -7   1        867.96        891.37        14.46 o
  -2  -7   1         43.97         43.10         1.72 o
  -1  -7   1        293.14        294.33         6.33 o
   0  -7   1        489.19        472.64         9.45 o
   1  -7   1        150.64        142.42         3.91 o
   2  -7   1         12.75         11.79         1.00 o
   3  -7   1         44.91         42.59         1.80 o
   4  -7   1          4.54          2.31         0.67 o
   5  -7   1          3.87          4.07         0.92 o
 -11  -6   1         74.46         75.18         2.94 o
 -10  -6   1         38.97         39.04         2.58 o
  -9  -6   1         26.96         25.62         1.56 o
  -8  -6   1          0.05         -0.27         0.27 o
  -7  -6   1          0.53          0.50         0.52 o
  -6  -6   1        993.77        966.86        17.47 o
  -5  -6   1         28.69         26.20         1.22 o
  -4  -6   1        733.79        720.29        13.20 o
  -3  -6   1        825.96        830.00        11.26 o
  -2  -6   1         11.77         14.43         0.64 o
  -1  -6   1        442.63        422.22         6.66 o
   0  -6   1         28.94         27.60         1.29 o
   1  -6   1         29.24         27.25         1.32 o
   2  -6   1        302.69        290.61         6.29 o
   3  -6   1         12.65          7.74         0.77 o
   4  -6   1         37.74         36.37         2.15 o
   5  -6   1        100.10        100.07         3.98 o
   6  -6   1          0.58          0.87         0.61 o
 -11  -5   1         92.68         98.19         3.39 o
 -10  -5   1         86.77         84.44         2.99 o
  -9  -5   1        143.52        140.65         4.06 o
  -8  -5   1         77.56         75.96         2.62 o
  -7  -5   1         49.07         39.96         1.92 o
  -6  -5   1          1.22          1.00         0.33 o
  -5  -5   1        159.40        163.16         5.99 o
  -4  -5   1          4.73          4.94         0.51 o
  -3  -5   1        120.59        127.38         2.24 o
  -2  -5   1        255.87        290.76         4.33 o
  -1  -5   1         15.74         20.28         0.72 o
   0  -5   1        102.10         93.09         2.14 o
   1  -5   1         26.05         19.29         1.61 o
   2  -5   1         83.20         73.21         2.21 o
   3  -5   1        215.37        209.74         4.75 o
   4  -5   1          0.29          1.68         0.58 o
   5  -5   1        103.05        101.71         3.80 o
   6  -5   1         39.47         34.50         2.14 o
   7  -5   1         61.78         62.39         3.06 o
 -11  -4   1         31.32         34.32         1.93 o
 -10  -4   1          0.31          0.06         0.53 o
  -9  -4   1        152.43        145.84         7.70 o
  -8  -4   1        317.41        309.65         6.86 o
  -7  -4   1          2.31          1.03         0.38 o
  -6  -4   1         18.51         14.55         1.23 o
  -5  -4   1        208.02        205.14         3.71 o
  -4  -4   1         79.75         86.51         2.24 o
  -3  -4   1        762.71        803.40        12.51 o
  -2  -4   1         19.27         20.62         0.64 o
  -1  -4   1         10.77          8.23         0.61 o
   0  -4   1        290.43        291.93         4.26 o
   1  -4   1         12.99         14.09         0.78 o
   2  -4   1        151.08        145.21         2.96 o
   3  -4   1        166.41        159.28         4.11 o
   4  -4   1        129.78        123.83         3.60 o
   5  -4   1          7.29         12.76         1.20 o
   6  -4   1         71.10         71.05         3.00 o
   7  -4   1         18.57         19.29         1.50 o
   8  -4   1        215.03        220.42         8.13 o
 -11  -3   1          4.68          5.83         0.83 o
 -10  -3   1         97.71        107.75         3.94 o
  -9  -3   1          9.95          9.25         0.87 o
  -8  -3   1        259.42        231.73         6.75 o
  -7  -3   1         16.61         15.45         0.95 o
  -6  -3   1          3.72          1.74         0.44 o
  -5  -3   1         18.33         25.88         1.24 o
  -4  -3   1          5.09          6.27         0.34 o
  -3  -3   1        429.25        434.91         9.10 o
  -2  -3   1        688.83        737.17        10.44 o
  -1  -3   1        168.04        174.81         4.03 o
   0  -3   1        452.62        466.31         6.31 o
   1  -3   1        130.43        145.05         2.50 o
   2  -3   1          0.66          0.11         0.15 o
   3  -3   1        427.10        411.87         6.28 o
   4  -3   1         14.59         15.31         0.85 o
   5  -3   1         54.58         58.16         2.14 o
   6  -3   1          0.96          1.58         0.52 o
   7  -3   1         16.70         16.54         1.25 o
   8  -3   1         87.99         87.74         3.16 o
   9  -3   1         45.88         52.98         5.41 o
 -11  -2   1         25.26         30.22         1.68 o
 -10  -2   1         29.16         35.64         1.83 o
  -9  -2   1          1.63          0.56         0.64 o
  -8  -2   1         41.67         37.86         1.55 o
  -7  -2   1        310.58        283.81         6.09 o
  -6  -2   1        145.49        146.48         4.01 o
  -5  -2   1         72.39         63.79         2.63 o
  -4  -2   1          0.45          0.06         0.12 o
  -3  -2   1         25.70         28.85         0.63 o
  -2  -2   1       2589.14       2729.98        40.79 o
  -1  -2   1        833.19        879.00        17.27 o
   0  -2   1          4.33          6.46         0.29 o
   1  -2   1       1778.30       1938.85        29.24 o
   2  -2   1       1358.30       1521.53        19.57 o
   3  -2   1         91.03         78.91         2.15 o
   4  -2   1         13.85          9.95         0.74 o
   5  -2   1         79.38         77.61         2.14 o
   6  -2   1         51.39         53.56         1.80 o
   7  -2   1          8.10          7.49         0.88 o
   8  -2   1         46.74         46.81         2.27 o
   9  -2   1        144.22        152.16         4.50 o
 -10  -1   1         22.32         27.10         1.41 o
  -9  -1   1         10.88         12.52         1.08 o
  -8  -1   1          5.51          4.81         0.63 o
  -7  -1   1          6.14          5.59         0.53 o
  -6  -1   1          0.18          0.29         0.17 o
  -5  -1   1        301.77        295.88         7.39 o
  -4  -1   1         45.03         56.44         2.32 o
  -3  -1   1        384.22        418.49         8.85 o
  -2  -1   1        346.72        359.03         5.14 o
  -1  -1   1       2655.94       2713.67        69.37 o
   0  -1   1        340.18        350.64         4.60 o
   1  -1   1         30.22         27.48         0.66 o
   2  -1   1        297.95        296.68         4.11 o
   3  -1   1       1676.82       1876.41        28.69 o
   4  -1   1        419.86        415.30         6.98 o
   5  -1   1         56.34         62.52         3.39 o
   6  -1   1       1263.22       1213.98        19.49 o
   7  -1   1          2.84          2.31         0.48 o
   8  -1   1         44.21         46.37         1.80 o
   9  -1   1        168.67        172.92         4.80 o
  10  -1   1         22.00         20.33         1.77 o
 -10   0   1         64.52         72.98         2.86 o
  -9   0   1        230.45        232.09         6.35 o
  -8   0   1          5.52          4.66         0.58 o
  -7   0   1         46.23         50.06         1.71 o
  -6   0   1        342.25        341.18         5.48 o
  -5   0   1        164.61        183.65         4.28 o
  -4   0   1        448.88        460.25         8.73 o
  -3   0   1        425.12        467.20         9.92 o
  -2   0   1       2149.87       2333.78        45.35 o
  -1   0   1        513.89        556.21        11.04 o
   0   0   1        395.02        402.29         6.98 o
   1   0   1       1129.34       1153.16        17.35 o
   2   0   1       1043.72       1086.57        16.50 o
   3   0   1        227.32        214.43         3.89 o
   4   0   1          5.55          7.58         0.44 o
   5   0   1        299.98        304.60         7.46 o
   6   0   1         19.07         18.40         0.99 o
   7   0   1         76.56         70.22         3.25 o
   8   0   1         84.41         87.02         2.77 o
   9   0   1        139.14        148.57         4.22 o
  10   0   1         17.86         22.42         1.57 o
  -9   1   1        202.00        199.68         5.79 o
  -8   1   1          0.32          0.94         0.43 o
  -7   1   1         83.59         82.81         2.53 o
  -6   1   1        372.61        364.36         6.68 o
  -5   1   1          1.26          2.49         0.32 o
  -4   1   1        669.51        654.62         8.90 o
  -3   1   1       1499.91       1603.54        24.63 o
  -2   1   1        172.32        161.15         2.94 o
  -1   1   1       2757.93       2886.04        48.91 o
   0   1   1       1717.30       1777.96        26.62 o
   1   1   1        296.91        293.88         4.20 o
   2   1   1       2329.90       2491.00        37.24 o
   3   1   1       1179.69       1284.65        21.02 o
   4   1   1        116.12        105.62         1.74 o
   5   1   1         66.43         55.60         1.41 o
   6   1   1         63.47         54.54         2.83 o
   7   1   1         16.33         13.55         0.90 o
   8   1   1         37.78         41.43         1.72 o
   9   1   1         29.31         28.95         1.69 o
  10   1   1         18.60         23.83         1.68 o
  11   1   1          0.13         -0.26         0.35 o
  -9   2   1         11.63         12.72         0.99 o
  -8   2   1         13.01         16.55         1.14 o
  -7   2   1        177.63        170.76         4.43 o
  -6   2   1         23.57         16.96         1.03 o
  -5   2   1        215.53        199.62         4.06 o
  -4   2   1         39.00         35.88         1.41 o
  -3   2   1          6.07          3.47         0.29 o
  -2   2   1         63.45         63.47         1.38 o
  -1   2   1        900.84        936.74        12.03 o
   0   2   1       1733.36       1837.43        31.70 o
   1   2   1       5140.34       4891.94        71.88 o
   2   2   1       1041.20       1121.18        14.36 o
   3   2   1          9.33         13.40         0.53 o
   4   2   1         76.48         68.78         1.80 o
   5   2   1          6.56          7.74         0.30 o
   6   2   1         59.85         56.93         2.74 o
   7   2   1        557.15        543.23        11.61 o
   8   2   1          6.12          6.41         0.94 o
   9   2   1         41.19         44.95         2.18 o
  10   2   1         97.78        108.25         4.38 o
  11   2   1          0.10         -0.24         0.28 o
  -8   3   1          1.14          0.33         0.44 o
  -7   3   1          7.52          7.50         0.96 o
  -6   3   1         64.32         71.38         2.76 o
  -5   3   1          2.19          1.58         0.50 o
  -4   3   1        383.74        343.98         8.15 o
  -3   3   1        387.29        356.78         6.96 o
  -2   3   1        249.92        249.22         5.58 o
  -1   3   1        117.88        139.90         4.31 o
   0   3   1        287.89        280.25         5.31 o
   1   3   1         21.30         19.44         0.66 o
   2   3   1        267.92        277.36         3.42 o
   3   3   1         48.44         43.95         0.98 o
   4   3   1        240.26        285.20         4.90 o
   5   3   1        494.10        524.25         8.25 o
   6   3   1         41.96         45.60         1.53 o
   7   3   1         20.98         24.47         1.52 o
   8   3   1        665.42        623.94        13.95 o
   9   3   1          1.68          2.02         0.62 o
  10   3   1         16.25         18.24         2.51 o
  11   3   1          5.68          6.32         0.92 o
  -7   4   1         49.47         55.72         2.64 o
  -6   4   1        123.58        118.05         4.06 o
  -5   4   1          0.30          0.70         0.56 o
  -4   4   1        245.39        229.34         6.11 o
  -3   4   1        159.23        152.23         4.34 o
  -2   4   1          0.03          0.27         0.17 o
  -1   4   1        448.91        445.57         8.21 o
   0   4   1        169.82        153.97         3.23 o
   1   4   1        371.58        386.70         4.98 o
   2   4   1       2127.74       2392.52        28.51 o
   3   4   1        795.00        909.37        11.18 o
   4   4   1        763.85        808.69        10.76 o
   5   4   1        535.48        540.15         7.66 o
   6   4   1        145.18        140.69         3.00 o
   7   4   1          8.96          7.52         0.47 o
   8   4   1        298.54        283.04         6.39 o
   9   4   1        291.17        269.66         7.24 o
  10   4   1          0.47          0.97         0.62 o
  11   4   1         30.79         30.55         2.46 o
  -7   5   1          5.97          6.51         1.55 o
  -6   5   1          3.84          2.77         1.29 o
  -5   5   1         14.47         15.41         1.32 o
  -4   5   1          0.04          0.29         0.41 o
  -3   5   1          2.63          2.97         0.67 o
  -2   5   1          0.12          0.06         0.23 o
  -1   5   1        741.01        762.15        13.84 o
   0   5   1          9.63          4.58         0.58 o
   1   5   1        239.76        273.56         4.18 o
   2   5   1       1080.60       1158.47        15.19 o
   3   5   1        743.28        761.58         8.99 o
   4   5   1        114.19        122.01         2.42 o
   5   5   1       1110.37       1165.08        18.39 o
   6   5   1        152.72        154.86         5.06 o
   7   5   1        327.99        321.60         6.02 o
   8   5   1        116.82        113.41         2.68 o
   9   5   1         79.38         69.39         2.59 o
  10   5   1         11.81         10.36         1.25 o
  11   5   1        177.34        176.60         8.80 o
  12   5   1          2.24          0.77         1.35 o
  -6   6   1          7.95          6.94         1.21 o
  -5   6   1         15.59         15.97         1.56 o
  -4   6   1         10.37         11.51         1.23 o
  -3   6   1          2.49          0.77         0.55 o
  -2   6   1         10.19          7.23         0.69 o
  -1   6   1         63.06         57.44         1.95 o
   0   6   1        221.62        221.92         5.43 o
   1   6   1         49.25         40.66         1.53 o
   2   6   1         21.25         22.04         0.96 o
   3   6   1        171.14        167.29         2.65 o
   4   6   1         64.29         57.11         2.34 o
   5   6   1          1.57          1.01         0.33 o
   6   6   1        741.06        728.46        12.15 o
   7   6   1        178.63        163.63         4.13 o
   8   6   1        242.49        228.64         4.75 o
   9   6   1         13.15         15.42         1.24 o
  10   6   1         25.87         30.57         1.95 o
  11   6   1         20.02         22.71         2.41 o
  12   6   1         30.50         26.56         4.00 o
  -5   7   1          0.24          1.31         0.67 o
  -4   7   1          9.09          7.48         1.22 o
  -3   7   1        166.44        161.12         5.31 o
  -2   7   1          6.81          5.39         0.72 o
  -1   7   1         46.23         40.66         1.69 o
   0   7   1        407.69        381.07         7.91 o
   1   7   1        102.92         95.64         2.80 o
   2   7   1         52.83         53.61         1.90 o
   3   7   1         26.81         31.83         1.99 o
   4   7   1          0.05          0.04         0.21 o
   5   7   1        165.92        163.76         3.59 o
   6   7   1          4.20          4.89         0.64 o
   7   7   1        327.87        313.49         6.90 o
   8   7   1        133.81        127.72         3.21 o
   9   7   1        264.37        243.83         5.15 o
  10   7   1         12.81         12.76         1.26 o
  11   7   1         48.72         53.83         2.88 o
  12   7   1         43.23         36.99         5.29 o
  -3   8   1          1.08          0.76         0.56 o
  -2   8   1         20.92         21.23         1.20 o
  -1   8   1         17.56         16.45         1.15 o
   0   8   1        142.87        131.35         3.72 o
   1   8   1         54.93         49.43         2.17 o
   2   8   1          0.75          0.75         0.42 o
   3   8   1         95.61         83.67         3.88 o
   4   8   1         12.68         11.96         1.17 o
   5   8   1        197.85        183.17         7.22 o
   6   8   1        223.84        222.37         4.73 o
   7   8   1        118.41        113.95         3.43 o
   8   8   1          0.54         -0.13         0.31 o
   9   8   1         82.39         84.59         2.56 o
  10   8   1          6.31          4.23         0.77 o
  11   8   1          0.53          0.41         0.65 o
  -2   9   1          2.96          1.23         0.41 o
  -1   9   1          0.06          0.11         0.49 o
   0   9   1          9.88          7.60         0.90 o
   1   9   1        198.48        201.92         5.15 o
   2   9   1         32.13         34.00         3.16 o
   3   9   1        122.83        116.10         5.01 o
   4   9   1        208.33        205.02         8.86 o
   5   9   1          8.75          8.27         1.46 o
   6   9   1        269.22        249.69         8.43 o
   7   9   1        105.54        111.13         7.74 o
   8   9   1         14.05         14.70         1.07 o
   9   9   1          0.36          0.47         0.35 o
  10   9   1         78.33         82.05         2.64 o
  11   9   1         40.32         42.43         1.73 o
  -1  10   1          3.13          3.84         0.69 o
   0  10   1         22.87         18.96         1.33 o
   1  10   1          8.11          6.61         1.30 o
   2  10   1         29.33         29.58         2.43 o
   3  10   1          4.95          3.04         1.06 o
   4  10   1          0.59         -0.35         0.64 o
   5  10   1        160.17        155.60         9.73 o
   6  10   1         60.82         57.15         3.44 o
   7  10   1         33.70         29.84         2.44 o
   8  10   1          4.08          4.72         1.61 o
   9  10   1         31.81         28.93         2.25 o
  10  10   1          2.08          1.20         0.52 o
  11  10   1         20.64         23.49         1.77 o
   1  11   1         13.50         11.84         1.65 o
   2  11   1         59.58         67.00         3.82 o
   3  11   1         68.57         70.80         4.13 o
   4  11   1         35.56         33.19         4.64 o
   5  11   1          0.18         -0.45         1.48 o
   6  11   1         27.44         31.85         2.93 o
   7  11   1          0.09         -0.32         1.16 o
   8  11   1          4.93          4.01         1.11 o
   9  11   1          9.82          9.97         1.74 o
   4  12   1         14.56         15.28         2.26 o
   5  12   1         89.88         97.65         8.32 o
   6  12   1         22.54         24.50         4.00 o
   7  12   1         58.36         57.77         4.87 o
   8  12   1         54.35         61.94         4.90 o
  -7 -12   2          6.74          4.74         1.45 o
  -6 -12   2          4.60          6.64         1.68 o
  -5 -12   2         64.65         65.55         6.25 o
  -4 -12   2         23.13         24.24         3.93 o
  -3 -12   2          7.34         11.60         2.58 o
  -9 -11   2         48.73         50.92         5.22 o
  -8 -11   2          0.49          0.15         0.46 o
  -7 -11   2          8.59          8.08         1.45 o
  -6 -11   2         26.29         28.27         2.40 o
  -5 -11   2         41.79         43.85         6.51 o
  -4 -11   2          0.64          1.74         1.42 o
  -3 -11   2         79.00         77.60         6.77 o
  -2 -11   2          0.00          0.01         0.75 o
  -1 -11   2         86.78         84.77         4.54 o
 -10 -10   2          0.00          0.51         0.31 o
  -9 -10   2          1.50          1.80         0.55 o
  -8 -10   2          9.19         10.74         1.01 o
  -7 -10   2         17.01         15.34         3.22 o
  -6 -10   2         90.20         89.49         4.33 o
  -5 -10   2         71.37         69.19         6.03 o
  -4 -10   2        143.15        153.37         6.64 o
  -3 -10   2         19.57         18.24         3.03 o
  -2 -10   2          1.56          1.07         0.83 o
  -1 -10   2         20.74         23.87         2.26 o
   0 -10   2          3.29          2.30         0.89 o
   1 -10   2          8.22          8.76         1.34 o
 -10  -9   2          0.00          0.33         0.47 o
  -9  -9   2         12.67         12.93         0.99 o
  -8  -9   2          2.03          2.58         0.57 o
  -7  -9   2         45.16         44.13         2.06 o
  -6  -9   2        240.15        239.68         5.78 o
  -5  -9   2        148.27        154.54         5.94 o
  -4  -9   2         23.19         22.78         2.84 o
  -3  -9   2        339.39        342.52        12.57 o
  -2  -9   2          0.66         -0.21         0.74 o
  -1  -9   2         31.85         34.13         2.53 o
   0  -9   2         57.67         60.46         2.90 o
   1  -9   2          0.81          0.31         0.55 o
   2  -9   2         26.05         27.86         1.67 o
   3  -9   2         17.55         15.44         1.56 o
 -11  -8   2          7.22          4.25         2.13 o
 -10  -8   2        106.21        104.24         3.73 o
  -9  -8   2          2.00          0.97         0.55 o
  -8  -8   2          0.91          1.18         0.49 o
  -7  -8   2        368.34        356.57         7.67 o
  -6  -8   2         86.17         86.10         2.74 o
  -5  -8   2        160.92        146.26         4.44 o
  -4  -8   2        203.66        196.24         4.76 o
  -3  -8   2        284.24        277.14         7.62 o
  -2  -8   2          7.38          8.88         2.55 o
  -1  -8   2        534.86        532.19        12.42 o
   0  -8   2        359.74        339.60         7.47 o
   1  -8   2          4.62          2.33         0.63 o
   2  -8   2        121.68        117.08         3.58 o
   3  -8   2        426.85        404.03         8.84 o
   4  -8   2          0.32          0.23         0.32 o
 -11  -7   2          1.87          4.01         0.90 o
 -10  -7   2         10.01          9.82         1.10 o
  -9  -7   2          2.94          4.36         0.94 o
  -8  -7   2         48.49         54.85         1.78 o
  -7  -7   2         90.61         87.82         2.64 o
  -6  -7   2          2.95          2.08         0.51 o
  -5  -7   2        345.85        326.14         7.84 o
  -4  -7   2         38.16         37.29         2.22 o
  -3  -7   2          9.48         11.02         0.84 o
  -2  -7   2         95.58         92.74         2.81 o
  -1  -7   2        279.58        272.90         5.98 o
   0  -7   2        785.81        769.33        14.45 o
   1  -7   2         55.43         53.88         2.48 o
   2  -7   2         95.66         93.39         3.48 o
   3  -7   2         60.87         61.48         2.30 o
   4  -7   2          9.39          8.40         0.81 o
   5  -7   2        111.09        110.83         4.49 o
 -11  -6   2          2.57          2.79         0.58 o
 -10  -6   2        181.41        183.11         5.28 o
  -9  -6   2         22.63         21.49         1.47 o
  -8  -6   2          0.02          0.54         0.46 o
  -7  -6   2        233.94        219.03         4.82 o
  -6  -6   2          1.11          0.65         0.34 o
  -5  -6   2        222.68        226.11         4.96 o
  -4  -6   2         13.70         15.62         0.98 o
  -3  -6   2         51.48         51.85         2.51 o
  -2  -6   2         36.41         36.83         1.59 o
  -1  -6   2         92.47         94.55         2.60 o
   0  -6   2          0.42          0.70         0.30 o
   1  -6   2        344.40        332.65         6.96 o
   2  -6   2         17.59         15.73         1.06 o
   3  -6   2          0.19          0.43         0.33 o
   4  -6   2          0.92          1.35         0.42 o
   5  -6   2          2.80          2.82         0.81 o
   6  -6   2         87.76         87.73         3.89 o
 -11  -5   2          0.48          0.56         0.40 o
 -10  -5   2         23.87         27.22         1.56 o
  -9  -5   2          2.36          1.63         0.53 o
  -8  -5   2        122.50        125.44         4.03 o
  -7  -5   2         79.87         82.03         2.96 o
  -6  -5   2        252.05        265.02         4.83 o
  -5  -5   2         73.55         65.69         3.24 o
  -4  -5   2        258.41        236.70         6.20 o
  -3  -5   2         63.65         61.43         1.45 o
  -2  -5   2        713.85        704.69         9.58 o
  -1  -5   2        134.85        119.87         2.38 o
   0  -5   2        163.64        164.00         2.87 o
   1  -5   2        439.50        423.65         7.36 o
   2  -5   2          3.03          4.39         0.63 o
   3  -5   2        218.11        191.80         4.52 o
   4  -5   2          1.41          2.11         0.46 o
   5  -5   2         61.63         60.85         2.84 o
   6  -5   2         83.03         67.90         3.16 o
   7  -5   2         24.78         27.11         2.02 o
 -11  -4   2         57.80         63.95         2.48 o
 -10  -4   2         11.92         11.78         1.10 o
  -9  -4   2          0.51          0.14         0.37 o
  -8  -4   2         63.86         64.48         2.28 o
  -7  -4   2         59.25         59.60         2.32 o
  -6  -4   2        247.22        250.60         6.67 o
  -5  -4   2        401.35        405.00         9.17 o
  -4  -4   2        162.99        163.47         3.54 o
  -3  -4   2          6.55          9.25         0.55 o
  -2  -4   2         44.41         33.46         1.06 o
  -1  -4   2         93.33         87.90         1.71 o
   0  -4   2          0.63          2.13         0.29 o
   1  -4   2         18.11         13.85         0.61 o
   2  -4   2         80.11         77.42         1.96 o
   3  -4   2         68.49         64.25         1.78 o
   4  -4   2        218.66        171.30         4.04 o
   5  -4   2         12.37          9.88         1.15 o
   6  -4   2         65.13         62.64         2.84 o
   7  -4   2          5.56          4.87         0.93 o
   8  -4   2          8.34          8.41         1.18 o
 -11  -3   2          0.12         -0.07         0.44 o
 -10  -3   2        153.39        159.82         4.37 o
  -9  -3   2         27.83         25.07         2.48 o
  -8  -3   2        274.92        277.26         6.24 o
  -7  -3   2        517.52        527.93        11.77 o
  -6  -3   2        152.30        158.46         4.26 o
  -5  -3   2         49.78         50.10         1.57 o
  -4  -3   2        746.15        804.17        10.50 o
  -3  -3   2         58.73         67.08         1.73 o
  -2  -3   2          3.87          1.80         0.26 o
  -1  -3   2       2448.41       2699.93        34.26 o
   0  -3   2         14.42         11.47         0.46 o
   1  -3   2         10.11          8.56         0.42 o
   2  -3   2       1059.90       1133.76        16.11 o
   3  -3   2        143.97        156.97         3.20 o
   4  -3   2        283.13        270.64         4.66 o
   5  -3   2        423.29        366.76         6.94 o
   6  -3   2          2.02          1.90         0.55 o
   7  -3   2        108.40        107.50         3.49 o
   8  -3   2         20.57         22.79         1.52 o
   9  -3   2         34.85         40.28         4.51 o
 -11  -2   2          0.08          0.01         0.31 o
 -10  -2   2         78.91         84.77         2.77 o
  -9  -2   2          7.04          6.89         1.10 o
  -8  -2   2         23.43         21.39         1.62 o
  -7  -2   2        139.55        128.65         3.26 o
  -6  -2   2        136.29        136.65         2.77 o
  -5  -2   2          2.03          0.80         0.19 o
  -4  -2   2        503.57        500.86         7.34 o
  -3  -2   2        110.16        115.03         2.97 o
  -2  -2   2       5759.54       5974.15       118.40 o
  -1  -2   2       1360.55       1396.47        21.12 o
   0  -2   2        512.11        534.42         7.09 o
   1  -2   2       1902.82       2004.21        25.58 o
   2  -2   2        578.33        555.99         8.21 o
   3  -2   2         22.22         19.06         0.81 o
   4  -2   2         16.24         10.87         0.61 o
   5  -2   2        128.75        121.40         2.14 o
   6  -2   2        127.80        109.28         2.88 o
   7  -2   2         62.54         60.61         2.11 o
   8  -2   2         81.08         86.14         3.02 o
   9  -2   2         38.91         40.79         2.04 o
 -10  -1   2          7.53          9.73         1.59 o
  -9  -1   2         59.73         66.63         2.08 o
  -8  -1   2         49.88         51.27         1.75 o
  -7  -1   2        433.04        426.97        12.39 o
  -6  -1   2         15.33         16.76         1.28 o
  -5  -1   2          0.29          0.53         0.34 o
  -4  -1   2         74.23         66.27         1.91 o
  -3  -1   2       1056.96       1155.81        19.95 o
  -2  -1   2        127.31        127.16         2.61 o
  -1  -1   2       3275.26       3514.49        65.23 o
   0  -1   2       3298.54       3471.34        47.27 o
   1  -1   2         20.67         21.44         0.60 o
   2  -1   2        170.84        156.27         2.88 o
   3  -1   2        269.89        299.62         5.69 o
   4  -1   2        160.57        157.45         3.78 o
   5  -1   2        391.44        364.20         7.13 o
   6  -1   2         29.62         30.63         1.42 o
   7  -1   2         13.06         12.94         0.95 o
   8  -1   2         21.58         22.64         1.28 o
   9  -1   2          9.33          7.91         0.95 o
  10  -1   2         15.29         14.33         1.51 o
 -10   0   2         38.45         38.67         1.74 o
  -9   0   2         60.21         68.30         2.52 o
  -8   0   2         11.99         10.26         0.76 o
  -7   0   2        118.78        128.47         4.03 o
  -6   0   2        620.01        602.69        11.71 o
  -5   0   2        179.39        197.46         5.78 o
  -4   0   2        539.82        616.58        13.16 o
  -3   0   2        381.25        398.23         8.66 o
  -2   0   2        215.33        214.45         4.21 o
  -1   0   2        490.72        527.53         7.40 o
   0   0   2       6440.13       5527.80       210.57 o
   1   0   2          5.70          6.25         0.30 o
   2   0   2        702.01        756.49        13.08 o
   3   0   2        101.43        108.79         2.17 o
   4   0   2        279.77        276.91         5.67 o
   5   0   2        498.46        501.65         7.48 o
   6   0   2        101.99        102.00         2.84 o
   7   0   2         20.31         19.03         1.14 o
   8   0   2        208.62        203.05         5.02 o
   9   0   2          8.39          6.69         1.10 o
  10   0   2         43.49         42.02         2.04 o
  -9   1   2         41.33         51.31         2.17 o
  -8   1   2          0.63          1.25         0.40 o
  -7   1   2          0.31          0.39         0.30 o
  -6   1   2        146.96        141.70         2.90 o
  -5   1   2        262.22        256.04         7.10 o
  -4   1   2        589.25        607.43        10.14 o
  -3   1   2        104.79        107.33         2.67 o
  -2   1   2         25.18         23.63         0.68 o
  -1   1   2       1159.61       1246.51        17.23 o
   0   1   2       1111.11       1201.75        16.59 o
   1   1   2        352.52        358.89         4.81 o
   2   1   2        154.29        161.64         2.37 o
   3   1   2        312.01        332.54         5.51 o
   4   1   2          0.30          0.61         0.22 o
   5   1   2        218.85        213.81         5.88 o
   6   1   2        802.26        779.07        14.29 o
   7   1   2         31.56         32.37         2.20 o
   8   1   2          2.45          1.32         0.45 o
   9   1   2         16.84         15.68         1.35 o
  10   1   2          2.39          2.78         0.73 o
  11   1   2         27.65         30.13         2.04 o
  -9   2   2         24.09         31.57         1.63 o
  -8   2   2         90.76         96.35         3.06 o
  -7   2   2         27.26         26.47         1.34 o
  -6   2   2         17.74         16.64         0.96 o
  -5   2   2         90.63         86.92         2.74 o
  -4   2   2         92.73         90.27         2.19 o
  -3   2   2        571.04        561.99         9.14 o
  -2   2   2        202.28        193.85         3.42 o
  -1   2   2         31.57         29.96         1.29 o
   0   2   2       1214.46       1227.90        17.01 o
   1   2   2        457.76        501.83         7.85 o
   2   2   2        889.21        913.11        11.83 o
   3   2   2       2678.97       2814.96        38.58 o
   4   2   2         78.39         80.48         2.65 o
   5   2   2          1.14          0.03         0.14 o
   6   2   2         89.20         87.86         2.59 o
   7   2   2         33.78         38.98         1.57 o
   8   2   2          1.07          0.90         0.47 o
   9   2   2         21.35         22.44         1.58 o
  10   2   2          1.56          1.60         0.64 o
  11   2   2         66.38         68.53         3.56 o
  -8   3   2         93.24        104.08         3.71 o
  -7   3   2          0.10         -0.46         0.47 o
  -6   3   2         17.33         12.81         1.10 o
  -5   3   2          0.77          0.52         0.91 o
  -4   3   2          8.81          9.95         0.88 o
  -3   3   2        133.83        119.94         3.46 o
  -2   3   2        391.50        392.67         6.54 o
  -1   3   2         56.53         59.91         1.66 o
   0   3   2        575.99        585.81        10.42 o
   1   3   2         21.74         39.61         0.86 o
   2   3   2          5.67          3.41         0.30 o
   3   3   2         33.61         21.37         1.39 o
   4   3   2       1316.56       1445.59        20.20 o
   5   3   2        510.09        519.74         7.77 o
   6   3   2        192.16        194.57         5.09 o
   7   3   2         78.07         81.26         3.57 o
   8   3   2        360.27        335.81         8.34 o
   9   3   2         51.82         50.77         2.39 o
  10   3   2         54.11         53.71         2.59 o
  11   3   2         52.49         46.23         2.76 o
  -7   4   2        145.24        143.20         6.98 o
  -6   4   2         11.32         15.21         1.27 o
  -5   4   2         29.78         31.96         1.80 o
  -4   4   2          0.46         -0.07         0.55 o
  -3   4   2         12.66         10.88         1.00 o
  -2   4   2          1.64          3.73         0.63 o
  -1   4   2       1324.48       1379.86        21.23 o
   0   4   2         36.16         47.86         2.09 o
   1   4   2          8.34         16.72         0.76 o
   2   4   2          0.40          3.20         0.27 o
   3   4   2        189.90        243.10         5.43 o
   4   4   2         59.68         78.89         1.63 o
   5   4   2          7.35          5.01         0.41 o
   6   4   2         45.59         54.74         1.75 o
   7   4   2         11.43          8.45         0.68 o
   8   4   2        344.76        296.55         6.14 o
   9   4   2         52.28         53.56         2.50 o
  10   4   2          0.44          0.15         0.41 o
  11   4   2         54.48         50.17         2.61 o
  -6   5   2         31.68         31.14         1.90 o
  -5   5   2        175.12        180.74         6.20 o
  -4   5   2        262.11        251.56         6.87 o
  -3   5   2         40.92         34.96         1.85 o
  -2   5   2        807.19        778.90        14.14 o
  -1   5   2        214.17        201.78         4.41 o
   0   5   2        290.93        317.07         6.36 o
   1   5   2        136.50        124.83         2.89 o
   2   5   2         15.54         18.91         0.96 o
   3   5   2         39.49         32.71         1.38 o
   4   5   2          2.25          0.27         0.17 o
   5   5   2        129.74        143.66         3.23 o
   6   5   2         25.91         31.53         1.46 o
   7   5   2         14.25         16.17         0.97 o
   8   5   2         40.23         31.57         1.35 o
   9   5   2         64.20         58.46         2.68 o
  10   5   2         10.24          8.74         1.15 o
  11   5   2          1.36          0.46         0.64 o
  12   5   2         12.59         10.44         1.69 o
  -6   6   2          0.48         -1.10         1.10 o
  -5   6   2         47.42         45.59         2.45 o
  -4   6   2         61.25         67.16         3.00 o
  -3   6   2          5.95          5.07         1.02 o
  -2   6   2         52.48         56.98         2.16 o
  -1   6   2         69.93         65.21         2.09 o
   0   6   2         11.96         12.78         0.91 o
   1   6   2        137.40        133.88         4.35 o
   2   6   2        308.36        296.41         6.62 o
   3   6   2        443.85        447.01         6.41 o
   4   6   2        668.63        678.95         8.74 o
   5   6   2        126.19        109.94         4.23 o
   6   6   2        122.74        117.39         2.83 o
   7   6   2          2.12          1.51         0.42 o
   8   6   2          6.73          7.75         0.79 o
   9   6   2         19.42         19.76         1.12 o
  10   6   2         40.99         40.13         2.33 o
  11   6   2         12.50         13.97         1.61 o
  12   6   2          6.60          4.76         1.52 o
  -4   7   2         17.52         18.73         1.59 o
  -3   7   2          6.51          9.60         1.27 o
  -2   7   2          2.59          3.77         0.50 o
  -1   7   2         11.96         16.26         1.04 o
   0   7   2         20.54         21.97         1.22 o
   1   7   2         41.29         38.61         1.63 o
   2   7   2         18.35         17.74         1.10 o
   3   7   2         31.32         31.65         1.18 o
   4   7   2        228.29        212.15         5.64 o
   5   7   2        151.94        150.95         4.57 o
   6   7   2         99.22         89.78         2.44 o
   7   7   2         19.81         21.55         1.16 o
   8   7   2         20.71         16.04         1.01 o
   9   7   2        112.66        108.57         3.23 o
  10   7   2        139.77        136.57         3.69 o
  11   7   2          1.29          0.09         0.58 o
  12   7   2        148.80        159.59        10.51 o
  -3   8   2          0.78          0.51         0.48 o
  -2   8   2          9.00         11.13         1.77 o
  -1   8   2         62.63         63.60         2.28 o
   0   8   2          3.33          2.83         0.60 o
   1   8   2          5.32          3.89         0.68 o
   2   8   2          0.93          0.85         0.41 o
   3   8   2          8.00          9.41         0.91 o
   4   8   2         32.47         24.66         1.62 o
   5   8   2         25.96         21.56         1.92 o
   6   8   2         21.73         25.18         1.80 o
   7   8   2        268.32        262.44         5.45 o
   8   8   2         40.35         37.45         1.63 o
   9   8   2        187.45        176.82         4.65 o
  10   8   2         26.55         25.59         1.43 o
  11   8   2          5.14          4.36         1.04 o
  -2   9   2          7.12          7.25         1.23 o
  -1   9   2          8.67          7.72         0.86 o
   0   9   2         95.34         96.60         3.16 o
   1   9   2          0.00         -0.27         0.36 o
   2   9   2         57.17         60.94         2.13 o
   3   9   2         10.93          9.14         1.62 o
   4   9   2         12.38         18.56         1.90 o
   5   9   2         26.17         21.19         3.16 o
   6   9   2         11.22         13.73         1.72 o
   7   9   2          0.20          0.62         1.03 o
   8   9   2         43.91         46.82         2.18 o
   9   9   2          0.87          1.20         0.47 o
  10   9   2          1.19          1.11         0.55 o
  11   9   2         13.64         15.05         1.15 o
  -1  10   2          0.18         -0.47         0.47 o
   0  10   2         18.84         15.50         1.49 o
   1  10   2          3.76          2.84         0.67 o
   2  10   2        116.01        115.23         5.64 o
   3  10   2         19.05         20.84         2.08 o
   4  10   2          0.42         -0.12         1.64 o
   5  10   2        211.13        221.66        12.31 o
   6  10   2          5.25          6.42         1.43 o
   7  10   2         32.18         41.49         5.12 o
   8  10   2        167.14        178.59         7.04 o
   9  10   2         49.91         46.97         4.48 o
  10  10   2         69.54         79.94         3.50 o
  11  10   2          6.62          8.95         1.70 o
   2  11   2         48.37         47.92         3.05 o
   3  11   2         39.82         40.93         2.90 o
   4  11   2          0.09          0.11         0.55 o
   5  11   2         81.50         92.17         7.35 o
   6  11   2          0.05          0.39         1.48 o
   7  11   2         10.92         10.03         1.84 o
   8  11   2         35.55         38.54         2.96 o
   9  11   2         24.32         23.81         4.74 o
   4  12   2          6.41          5.93         1.74 o
   5  12   2          9.37          4.00         1.22 o
   6  12   2         11.30         11.15         3.61 o
   8  12   2         37.58         37.64         3.80 o
  -6 -12   3         25.53         27.80         2.97 o
  -5 -12   3         33.19         34.07         2.83 o
  -4 -12   3         50.89         47.18         5.22 o
  -8 -11   3          5.71          8.90         2.71 o
  -7 -11   3         49.16         50.04         3.08 o
  -6 -11   3         21.27         19.16         1.96 o
  -5 -11   3         34.70         37.27         2.82 o
  -4 -11   3          0.09          1.10         1.29 o
  -3 -11   3         35.22         33.77         4.32 o
  -2 -11   3          0.12         -0.67         0.67 o
  -1 -11   3          9.47         10.84         1.87 o
  -9 -10   3          7.65          8.77         1.61 o
  -8 -10   3         66.36         67.13         2.72 o
  -7 -10   3         59.59         63.92         2.92 o
  -6 -10   3          4.39          5.24         1.19 o
  -5 -10   3          9.80          9.51         1.64 o
  -4 -10   3         81.69         87.60         4.37 o
  -3 -10   3          3.29          3.09         1.87 o
  -2 -10   3        109.12        107.76         5.13 o
  -1 -10   3          6.86          7.00         1.53 o
   0 -10   3          0.02         -0.53         0.53 o
   1 -10   3         10.98          9.75         1.17 o
 -10  -9   3         55.20         56.34         3.56 o
  -9  -9   3          7.98          8.07         1.54 o
  -8  -9   3         10.01         10.52         0.98 o
  -7  -9   3         72.55         75.00         2.66 o
  -6  -9   3         82.62         82.78         2.84 o
  -5  -9   3          1.46          2.73         0.76 o
  -4  -9   3          8.60          5.84         1.51 o
  -3  -9   3          4.76          2.60         1.22 o
  -2  -9   3        138.01        137.04         6.51 o
  -1  -9   3         26.56         28.60         2.40 o
   0  -9   3          0.02          0.21         0.52 o
   1  -9   3         37.50         38.81         3.68 o
   2  -9   3         33.68         38.86         2.26 o
   3  -9   3          2.01          0.42         0.66 o
 -10  -8   3         32.29         30.09         2.13 o
  -9  -8   3        217.31        215.04         8.32 o
  -8  -8   3          1.52          1.74         0.43 o
  -7  -8   3         67.16         65.68         4.21 o
  -6  -8   3        184.30        175.53         4.47 o
  -5  -8   3        214.05        206.34         5.01 o
  -4  -8   3        153.66        152.14         4.01 o
  -3  -8   3          2.88          1.78         0.61 o
  -2  -8   3         35.31         34.13         3.07 o
  -1  -8   3         56.09         53.77         2.55 o
   0  -8   3         18.63         16.08         1.44 o
   1  -8   3         22.35         22.00         1.47 o
   2  -8   3          1.63          0.35         0.38 o
   3  -8   3         41.73         41.96         2.02 o
   4  -8   3          2.18          0.51         0.40 o
 -10  -7   3        157.08        145.09         5.15 o
  -9  -7   3         68.98         70.47         5.67 o
  -8  -7   3         57.03         55.94         2.64 o
  -7  -7   3        120.99        120.93         3.23 o
  -6  -7   3        165.67        161.83         4.03 o
  -5  -7   3         29.83         28.37         1.38 o
  -4  -7   3        566.39        569.67        10.96 o
  -3  -7   3        307.04        304.69         6.48 o
  -2  -7   3          3.65          2.00         0.45 o
  -1  -7   3        181.39        178.36         4.42 o
   0  -7   3          2.51          3.23         0.60 o
   1  -7   3         63.98         64.42         2.77 o
   2  -7   3         37.07         41.82         1.88 o
   3  -7   3         28.08         31.74         1.65 o
   4  -7   3         40.02         41.67         1.87 o
   5  -7   3         10.11         10.16         0.79 o
 -10  -6   3        119.96        124.03         4.50 o
  -9  -6   3         10.34         11.67         1.71 o
  -8  -6   3          0.20         -0.12         0.51 o
  -7  -6   3         64.57         64.87         2.70 o
  -6  -6   3         15.82         15.35         1.21 o
  -5  -6   3          8.72         12.79         0.87 o
  -4  -6   3        143.72        134.45         5.68 o
  -3  -6   3         48.65         51.75         2.37 o
  -2  -6   3         58.19         57.05         1.74 o
  -1  -6   3          1.07          0.20         0.24 o
   0  -6   3         67.78         66.27         1.95 o
   1  -6   3          0.09         -0.29         0.29 o
   2  -6   3        261.21        240.69         5.58 o
   3  -6   3         49.01         42.32         1.81 o
   4  -6   3        106.71         99.59         3.08 o
   5  -6   3         42.46         45.27         1.78 o
   6  -6   3         44.81         47.93         2.80 o
 -11  -5   3         68.50         66.06         5.09 o
 -10  -5   3         59.92         66.93         3.31 o
  -9  -5   3         90.02         90.63         3.61 o
  -8  -5   3        123.71        119.90         3.95 o
  -7  -5   3        130.42        111.22         3.64 o
  -6  -5   3          0.79          0.75         0.45 o
  -5  -5   3         45.93         49.33         1.61 o
  -4  -5   3         14.84         17.81         1.65 o
  -3  -5   3        209.87        231.34         4.30 o
  -2  -5   3          2.66          1.38         0.26 o
  -1  -5   3         89.22         98.68         2.69 o
   0  -5   3        269.66        273.93         4.30 o
   1  -5   3        537.34        522.12         8.93 o
   2  -5   3          0.28          0.56         0.30 o
   3  -5   3        140.96        133.76         3.55 o
   4  -5   3         25.02         19.02         1.16 o
   5  -5   3         49.92         48.80         2.09 o
   6  -5   3          0.01         -0.42         0.42 o
   7  -5   3         46.87         45.46         2.70 o
 -11  -4   3          2.47          1.92         0.55 o
 -10  -4   3          9.08         10.08         1.30 o
  -9  -4   3         37.72         35.90         3.09 o
  -8  -4   3          5.90          6.83         1.03 o
  -7  -4   3         13.64         12.24         1.33 o
  -6  -4   3         61.14         48.88         2.00 o
  -5  -4   3          0.62          0.25         0.31 o
  -4  -4   3        917.92        963.36        13.69 o
  -3  -4   3        554.84        564.93        10.58 o
  -2  -4   3        145.01        164.27         2.66 o
  -1  -4   3        614.10        660.44         9.68 o
   0  -4   3        106.16        112.87         2.17 o
   1  -4   3        196.33        209.79         4.17 o
   2  -4   3        733.14        750.34        12.26 o
   3  -4   3          9.56         11.33         0.92 o
   4  -4   3         22.65         25.82         1.20 o
   5  -4   3         76.01         70.26         2.25 o
   6  -4   3          0.00         -0.16         0.40 o
   7  -4   3         43.13         39.99         2.38 o
   8  -4   3        220.54        213.41         6.85 o
 -10  -3   3         93.14        100.38         3.96 o
  -9  -3   3          1.23          1.22         0.46 o
  -8  -3   3          4.32          3.88         0.66 o
  -7  -3   3         23.62         27.73         1.39 o
  -6  -3   3          5.85          3.85         0.62 o
  -5  -3   3         82.17         94.85         2.43 o
  -4  -3   3          1.47          2.09         0.54 o
  -3  -3   3        174.75        225.07         4.68 o
  -2  -3   3        257.33        255.06         4.57 o
  -1  -3   3          1.10          0.41         0.17 o
   0  -3   3         47.55         68.17         1.36 o
   1  -3   3         63.05         74.13         1.61 o
   2  -3   3        762.51        796.31        10.77 o
   3  -3   3        118.44        108.37         2.32 o
   4  -3   3        792.65        779.52        11.75 o
   5  -3   3        146.73        154.82         3.19 o
   6  -3   3          8.68          7.68         0.86 o
   7  -3   3        230.47        224.56         5.79 o
   8  -3   3        104.12        105.93         3.68 o
   9  -3   3         21.91         28.04         3.93 o
 -10  -2   3          1.79          1.27         0.40 o
  -9  -2   3          0.09         -0.39         0.51 o
  -8  -2   3         28.56         29.90         1.29 o
  -7  -2   3         86.74         86.09         2.69 o
  -6  -2   3        105.98        115.55         3.86 o
  -5  -2   3        413.50        421.49         6.88 o
  -4  -2   3         23.07         19.99         0.91 o
  -3  -2   3         31.53         43.01         1.19 o
  -2  -2   3          1.38          2.68         0.36 o
  -1  -2   3         63.62         62.47         1.38 o
   0  -2   3        762.51        862.24        11.27 o
   1  -2   3          1.98          2.23         0.25 o
   2  -2   3        100.02        103.76         2.11 o
   3  -2   3         83.68         69.97         1.50 o
   4  -2   3          9.18          8.47         0.58 o
   5  -2   3        205.01        184.24         3.52 o
   6  -2   3         18.54         15.63         0.72 o
   7  -2   3         24.59         25.77         1.36 o
   8  -2   3         36.84         40.92         2.02 o
   9  -2   3         70.36         72.28         2.95 o
  -9  -1   3          6.92          7.90         1.86 o
  -8  -1   3        131.60        134.00         4.09 o
  -7  -1   3          8.21         10.28         0.99 o
  -6  -1   3         22.18         23.97         1.30 o
  -5  -1   3        382.05        406.45         8.08 o
  -4  -1   3         75.36         87.87         2.81 o
  -3  -1   3        459.97        476.97         7.62 o
  -2  -1   3        150.90        178.22         3.20 o
  -1  -1   3          4.91          5.17         0.36 o
   0  -1   3       3170.84       3301.30        45.03 o
   1  -1   3         25.36         32.00         1.07 o
   2  -1   3          0.06          0.72         0.17 o
   3  -1   3        153.10        150.81         2.70 o
   4  -1   3        334.95        322.18         5.71 o
   5  -1   3         10.60          8.93         0.69 o
   6  -1   3        247.28        226.31         4.44 o
   7  -1   3         14.56         13.68         0.98 o
   8  -1   3         55.22         63.28         2.24 o
   9  -1   3          1.13          1.23         0.47 o
  10  -1   3         11.58         12.99         1.36 o
  -8   0   3          0.21          0.00         0.66 o
  -7   0   3         17.35         16.32         0.97 o
  -6   0   3          1.70          2.24         0.47 o
  -5   0   3          5.22          3.14         0.50 o
  -4   0   3        129.30        135.29         3.04 o
  -3   0   3        244.64        245.87         5.39 o
  -2   0   3        399.96        395.04         5.39 o
  -1   0   3        144.72        153.42         2.51 o
   0   0   3       2612.29       2729.04        45.68 o
   1   0   3       3416.26       3705.45        46.78 o
   2   0   3        230.68        241.48         3.49 o
   3   0   3        601.32        597.38         8.73 o
   4   0   3         92.57         78.26         1.87 o
   5   0   3        478.82        471.47         8.00 o
   6   0   3         26.95         25.27         1.00 o
   7   0   3        287.61        261.81         5.96 o
   8   0   3        180.22        169.10         4.88 o
   9   0   3        153.26        159.60         4.52 o
  10   0   3         11.62         11.05         1.28 o
  -8   1   3          6.03          8.66         1.08 o
  -7   1   3         25.08         23.87         1.80 o
  -6   1   3        145.92        132.96         4.77 o
  -5   1   3         29.28         28.15         1.24 o
  -4   1   3         10.42         13.65         0.89 o
  -3   1   3          6.66          7.76         0.57 o
  -2   1   3        281.58        278.98         5.38 o
  -1   1   3        132.95        144.02         2.26 o
   0   1   3        612.59        628.26         9.74 o
   1   1   3         13.46          9.02         0.39 o
   2   1   3        118.73        121.44         1.95 o
   3   1   3        407.75        423.53         5.84 o
   4   1   3         26.35         23.70         0.82 o
   5   1   3         85.03         90.66         2.26 o
   6   1   3       1619.43       1607.81        24.97 o
   7   1   3        171.51        160.08         3.35 o
   8   1   3        107.66        110.80         3.31 o
   9   1   3        276.99        268.19        11.09 o
  10   1   3          1.21          0.73         0.53 o
  11   1   3         21.50         24.18         2.49 o
  -8   2   3          0.49          0.45         0.28 o
  -7   2   3        132.80        139.90         4.18 o
  -6   2   3          2.72          3.88         0.60 o
  -5   2   3        284.90        266.74         6.56 o
  -4   2   3         14.07         12.48         1.24 o
  -3   2   3         30.41         26.98         1.57 o
  -2   2   3          8.61          4.25         0.32 o
  -1   2   3         16.82         25.23         1.13 o
   0   2   3        126.24        142.76         2.50 o
   1   2   3        985.72       1084.83        15.18 o
   2   2   3         46.86         54.55         1.09 o
   3   2   3        470.63        484.81         6.62 o
   4   2   3          0.08          0.63         0.22 o
   5   2   3          9.34         10.69         1.01 o
   6   2   3        211.48        198.63         5.77 o
   7   2   3        129.02        115.33         2.65 o
   8   2   3        185.72        164.35         4.29 o
   9   2   3         45.58         46.22         2.36 o
  10   2   3        118.00        115.50         4.24 o
  11   2   3         71.53         79.05         3.47 o
  -8   3   3         31.66         32.26         1.57 o
  -7   3   3         17.18         16.81         1.86 o
  -6   3   3        125.74        134.42         4.19 o
  -5   3   3          0.35         -0.31         0.31 o
  -4   3   3        527.17        498.64        11.21 o
  -3   3   3          0.43          0.94         0.39 o
  -2   3   3        137.57        132.34         3.65 o
  -1   3   3        315.09        321.70         4.25 o
   0   3   3        267.99        308.94         5.16 o
   1   3   3        554.40        556.05         7.51 o
   2   3   3        739.07        823.34        10.85 o
   3   3   3        112.87        114.38         1.96 o
   4   3   3        300.70        305.12         4.83 o
   5   3   3        458.81        479.34         8.17 o
   6   3   3         69.14         64.07         2.55 o
   7   3   3        156.76        150.06         4.20 o
   8   3   3         54.97         48.61         1.64 o
   9   3   3          0.17          0.23         0.48 o
  10   3   3          2.48          3.01         0.75 o
  11   3   3          2.82          1.95         0.78 o
  -7   4   3         43.84         46.51         3.04 o
  -6   4   3          1.63          1.63         0.60 o
  -5   4   3          5.43          3.57         0.74 o
  -4   4   3         75.44         76.03         2.82 o
  -3   4   3         31.24         31.49         2.24 o
  -2   4   3        183.52        178.88         4.82 o
  -1   4   3        435.61        452.98        10.61 o
   0   4   3         19.23         14.42         0.67 o
   1   4   3        415.49        434.34         6.07 o
   2   4   3       1622.28       1814.28        23.35 o
   3   4   3        496.26        565.74         8.38 o
   4   4   3       2315.11       2525.38        32.33 o
   5   4   3         21.12         25.64         1.45 o
   6   4   3         10.04         11.58         0.69 o
   7   4   3        288.16        256.11         5.54 o
   8   4   3         19.52         21.53         1.10 o
   9   4   3          1.65          2.41         0.39 o
  10   4   3         28.35         31.91         1.99 o
  11   4   3         20.14         18.09         2.32 o
  -6   5   3          0.15          0.37         0.39 o
  -5   5   3         10.19          9.17         1.13 o
  -4   5   3          0.54          0.24         0.48 o
  -3   5   3         15.92         15.33         1.27 o
  -2   5   3        147.05        134.93         4.16 o
  -1   5   3        797.10        758.56        13.82 o
   0   5   3          3.27          4.74         0.56 o
   1   5   3         90.20        100.61         2.57 o
   2   5   3          6.38          5.44         0.40 o
   3   5   3         59.32         50.52         1.74 o
   4   5   3          0.34          0.49         0.21 o
   5   5   3        740.38        787.52        12.78 o
   6   5   3         16.97         18.13         1.03 o
   7   5   3        400.49        380.62         7.77 o
   8   5   3        247.93        237.29         5.39 o
   9   5   3          4.50          7.17         0.84 o
  10   5   3        110.36        107.93         4.08 o
  11   5   3         71.94         75.79         3.47 o
  12   5   3          5.49          4.45         2.45 o
  -5   6   3          0.07          0.30         0.40 o
  -4   6   3         17.44         15.92         1.41 o
  -3   6   3         61.17         58.43         2.84 o
  -2   6   3         22.84         18.73         1.45 o
  -1   6   3          1.26         -0.14         0.33 o
   0   6   3        548.49        536.36        10.32 o
   1   6   3          8.10         10.66         0.87 o
   2   6   3         55.89         51.69         1.66 o
   3   6   3         92.46         86.91         3.41 o
   4   6   3         42.01         37.06         1.46 o
   5   6   3        116.11        114.91         2.72 o
   6   6   3         77.68         82.65         2.52 o
   7   6   3         12.93         14.04         1.01 o
   8   6   3        155.61        127.53         3.51 o
   9   6   3         29.37         28.04         1.43 o
  10   6   3         27.77         32.47         1.44 o
  11   6   3         24.29         26.07         2.00 o
  12   6   3         18.74         17.71         2.06 o
  -4   7   3          0.04         -0.25         0.68 o
  -3   7   3         90.90         92.98         3.97 o
  -2   7   3         82.80         75.85         3.24 o
  -1   7   3         46.68         44.78         1.73 o
   0   7   3        230.12        219.58         6.31 o
   1   7   3        180.02        174.51         3.89 o
   2   7   3        296.07        297.90         5.77 o
   3   7   3         86.50         82.41         2.43 o
   4   7   3         11.82         16.00         1.01 o
   5   7   3        334.70        335.43         7.04 o
   6   7   3         79.91         86.64         2.69 o
   7   7   3        204.41        191.79         4.69 o
   8   7   3         20.71         22.51         1.32 o
   9   7   3         29.28         28.58         1.52 o
  10   7   3          0.32          0.35         0.42 o
  11   7   3          0.06          0.45         0.28 o
  12   7   3         17.66         21.53         2.71 o
  -3   8   3         19.67         20.39         2.74 o
  -2   8   3          2.89          3.20         0.84 o
  -1   8   3         67.95         69.01         2.35 o
   0   8   3        115.59        113.79         3.06 o
   1   8   3         62.49         68.92         2.24 o
   2   8   3          0.27         -0.24         0.29 o
   3   8   3        934.88        892.68        14.82 o
   4   8   3         43.36         36.93         2.51 o
   5   8   3        127.08        119.39         3.99 o
   6   8   3        614.30        566.17        16.08 o
   7   8   3         70.37         63.26         2.76 o
   8   8   3          5.57          4.93         0.83 o
   9   8   3         78.02         85.18         2.92 o
  10   8   3          4.18          3.91         0.74 o
  11   8   3         60.17         61.79         2.38 o
  12   8   3          5.18          3.61         2.13 o
  -2   9   3         15.78         17.56         1.41 o
  -1   9   3         78.03         80.47         2.47 o
   0   9   3         71.63         72.76         2.44 o
   1   9   3          2.81          2.85         0.70 o
   2   9   3         19.86         16.41         1.10 o
   3   9   3         41.13         36.17         2.57 o
   4   9   3         44.21         42.89         2.87 o
   5   9   3         31.88         26.95         3.22 o
   6   9   3        154.39        142.35         5.83 o
   7   9   3          6.44          4.66         2.06 o
   8   9   3          7.66          5.25         1.24 o
   9   9   3         18.84         15.79         1.64 o
  10   9   3         39.00         38.46         2.94 o
  11   9   3        220.97        222.75         7.94 o
   0  10   3         21.54         22.83         1.32 o
   1  10   3         23.37         25.52         1.90 o
   2  10   3          0.38         -0.33         0.90 o
   3  10   3          0.06          0.69         0.68 o
   4  10   3          0.11         -0.44         0.93 o
   5  10   3         11.07          8.76         1.62 o
   6  10   3         16.59         15.73         2.84 o
   7  10   3         15.75         21.81         2.32 o
   8  10   3         41.88         39.78         6.22 o
   9  10   3         12.28         15.44         1.63 o
  10  10   3          3.81          2.23         0.77 o
  11  10   3          4.22          6.06         1.80 o
   2  11   3          1.40          0.62         0.49 o
   3  11   3          3.85          3.90         1.06 o
   4  11   3        144.09        154.50         6.54 o
   5  11   3         29.85         36.05         2.81 o
   6  11   3          5.61          5.29         2.00 o
   7  11   3         62.82         61.88         5.99 o
   8  11   3          3.48          6.00         1.77 o
   9  11   3         66.16         70.38         3.95 o
   5  12   3         33.95         38.86         3.93 o
   8  12   3          5.05          5.29         1.68 o
  -7 -11   4         81.16         95.72         7.86 o
  -6 -11   4          9.60          9.86         2.13 o
  -5 -11   4        207.36        224.69        11.09 o
  -4 -11   4         21.46         27.99         2.40 o
  -3 -11   4          0.21         -0.26         1.10 o
  -2 -11   4         23.53         20.11         3.35 o
  -1 -11   4         57.30         63.99         6.22 o
  -9 -10   4         64.93         62.96         2.45 o
  -8 -10   4          8.84         10.07         1.43 o
  -7 -10   4        104.54        104.14         3.85 o
  -6 -10   4          6.59          4.34         0.99 o
  -5 -10   4         28.80         33.13         3.22 o
  -4 -10   4         96.99         95.70         5.44 o
  -3 -10   4         44.62         50.34         4.90 o
  -2 -10   4        109.41        103.64         7.48 o
  -1 -10   4         49.89         55.34         3.53 o
   0 -10   4         13.36         16.44         2.61 o
   1 -10   4         79.68         93.46         9.31 o
  -9  -9   4          2.60          1.56         0.68 o
  -8  -9   4          6.79          5.91         0.85 o
  -7  -9   4          1.04          0.84         0.47 o
  -6  -9   4          8.53          9.93         1.21 o
  -5  -9   4         40.18         39.62         2.18 o
  -4  -9   4          0.44          0.99         0.75 o
  -3  -9   4         12.24          9.53         1.61 o
  -2  -9   4        195.78        196.72        10.70 o
  -1  -9   4         27.30         22.35         2.12 o
   0  -9   4         45.21         45.35         3.38 o
   1  -9   4        100.23        102.18         4.13 o
   2  -9   4         38.23         39.49         2.36 o
 -10  -8   4          1.60          1.46         0.82 o
  -9  -8   4         87.39         88.11         7.35 o
  -8  -8   4          0.00         -0.03         0.48 o
  -7  -8   4        157.97        152.21         4.53 o
  -6  -8   4          0.47          0.78         0.68 o
  -5  -8   4          0.07          0.25         0.35 o
  -4  -8   4         38.11         37.98         1.74 o
  -3  -8   4         28.64         28.59         1.79 o
  -2  -8   4         32.63         31.89         1.95 o
  -1  -8   4        210.49        221.89         6.35 o
   0  -8   4         59.33         62.17         2.89 o
   1  -8   4         26.15         24.15         2.14 o
   2  -8   4          9.86          8.72         1.20 o
   3  -8   4         73.91         71.57         2.94 o
   4  -8   4          7.48          8.88         1.52 o
 -10  -7   4         11.77         12.49         1.49 o
  -9  -7   4         38.84         42.26         3.61 o
  -8  -7   4          0.58         -0.36         0.97 o
  -7  -7   4          3.96          3.10         0.50 o
  -6  -7   4        356.79        317.11         7.75 o
  -5  -7   4         61.30         52.05         1.94 o
  -4  -7   4        104.74        107.20         3.56 o
  -3  -7   4         89.03         92.35         2.78 o
  -2  -7   4        101.62         90.99         3.21 o
  -1  -7   4        336.83        339.42         6.49 o
   0  -7   4        283.50        268.39         7.20 o
   1  -7   4          0.13          1.11         0.56 o
   2  -7   4         54.62         56.25         2.28 o
   3  -7   4          0.99          1.72         0.54 o
   4  -7   4          0.11          0.51         0.39 o
   5  -7   4         26.62         26.89         1.46 o
 -10  -6   4         14.63         11.73         2.58 o
  -9  -6   4          3.68          4.86         1.64 o
  -8  -6   4         18.35         22.23         1.89 o
  -7  -6   4          0.04          0.18         0.45 o
  -6  -6   4         82.57         81.03         2.60 o
  -5  -6   4        321.20        300.92         6.29 o
  -4  -6   4        179.75        163.42         3.95 o
  -3  -6   4        224.47        224.02         4.97 o
  -2  -6   4         99.27        103.75         3.11 o
  -1  -6   4        103.57         96.80         2.53 o
   0  -6   4         95.37         94.28         2.51 o
   1  -6   4         72.31         74.47         2.21 o
   2  -6   4        183.90        186.21         4.66 o
   3  -6   4        132.20        125.00         3.63 o
   4  -6   4         25.56         27.25         1.49 o
   5  -6   4         63.27         64.00         2.39 o
   6  -6   4        135.61        141.64         5.58 o
 -10  -5   4          4.46          3.78         0.74 o
  -9  -5   4         38.24         39.09         4.86 o
  -8  -5   4        174.76        181.74         9.44 o
  -7  -5   4          1.49          0.13         0.49 o
  -6  -5   4         34.09         36.91         2.84 o
  -5  -5   4          0.03          0.90         0.29 o
  -4  -5   4         31.55         34.86         1.34 o
  -3  -5   4        157.07        163.00         4.37 o
  -2  -5   4          9.59         13.13         1.24 o
  -1  -5   4         72.54         72.78         2.40 o
   0  -5   4        215.81        211.69         3.60 o
   1  -5   4         78.45         71.80         2.39 o
   2  -5   4        120.38        110.40         2.77 o
   3  -5   4        383.31        362.62         6.85 o
   4  -5   4          2.17          1.96         0.49 o
   5  -5   4        102.73        109.35         3.26 o
   6  -5   4         14.19         12.25         0.91 o
   7  -5   4         24.56         22.21         1.93 o
 -10  -4   4         10.64         10.48         1.09 o
  -9  -4   4          1.80          1.14         0.55 o
  -8  -4   4        201.06        198.55         6.66 o
  -7  -4   4        154.10        154.76         6.54 o
  -6  -4   4         48.49         47.16         3.90 o
  -5  -4   4        156.71        158.80         4.33 o
  -4  -4   4         85.90         87.73         1.99 o
  -3  -4   4        289.30        273.51         6.41 o
  -2  -4   4        264.66        261.77         5.60 o
  -1  -4   4         25.33         22.57         1.03 o
   0  -4   4         21.70         15.74         1.24 o
   1  -4   4         38.88         42.19         1.89 o
   2  -4   4        313.66        328.17         6.05 o
   3  -4   4         17.92         13.17         0.84 o
   4  -4   4        329.05        293.20         5.76 o
   5  -4   4          5.43          4.53         0.64 o
   6  -4   4          9.93         10.24         0.87 o
   7  -4   4          0.02         -0.44         0.44 o
   8  -4   4          9.56          8.57         1.38 o
 -10  -3   4        143.63        158.43         4.82 o
  -9  -3   4         19.56         19.01         1.28 o
  -8  -3   4         72.13         77.52         4.77 o
  -7  -3   4        397.84        372.03        10.58 o
  -6  -3   4         35.29         28.92         1.52 o
  -5  -3   4        278.54        291.23         9.44 o
  -4  -3   4         56.31         61.10         2.31 o
  -3  -3   4         43.88         50.59         1.14 o
  -2  -3   4       1751.12       1854.71        28.23 o
  -1  -3   4       1609.31       1823.48        23.48 o
   0  -3   4        176.86        179.64         2.89 o
   1  -3   4        762.66        765.86        10.37 o
   2  -3   4          0.06          0.25         0.24 o
   3  -3   4          1.45          5.52         0.64 o
   4  -3   4         75.27         72.44         1.92 o
   5  -3   4         74.35         67.66         1.89 o
   6  -3   4         11.63         11.68         0.79 o
   7  -3   4         12.08         11.85         1.40 o
   8  -3   4         31.15         33.68         1.97 o
   9  -3   4          1.19         -1.29         1.29 o
  -9  -2   4         20.85         18.97         2.16 o
  -8  -2   4         85.39         89.58         2.94 o
  -7  -2   4          0.66          0.00         0.30 o
  -6  -2   4          0.04         -0.04         0.27 o
  -5  -2   4        219.78        223.28         7.96 o
  -4  -2   4        181.13        172.14         4.28 o
  -3  -2   4          5.23          6.62         0.43 o
  -2  -2   4       1823.30       2095.80        31.34 o
  -1  -2   4        477.44        473.17         6.97 o
   0  -2   4        259.94        291.37         5.45 o
   1  -2   4        757.21        831.91        11.07 o
   2  -2   4         12.75         11.04         0.69 o
   3  -2   4        459.75        477.59         6.84 o
   4  -2   4         40.51         40.42         1.57 o
   5  -2   4        119.94        108.14         2.48 o
   6  -2   4        104.85         99.05         2.40 o
   7  -2   4         20.70         21.57         0.92 o
   8  -2   4         14.97         15.82         1.15 o
   9  -2   4         94.70         95.96         3.51 o
  -8  -1   4         10.14          7.65         1.45 o
  -7  -1   4        268.74        284.31        13.47 o
  -6  -1   4          2.03          3.78         0.68 o
  -5  -1   4         88.52         87.33         2.54 o
  -4  -1   4        104.68         95.97         3.04 o
  -3  -1   4          3.90          4.88         0.41 o
  -2  -1   4        126.57        146.99         2.82 o
  -1  -1   4        122.93        116.37         2.24 o
   0  -1   4        136.29        143.63         2.73 o
   1  -1   4          8.23         13.47         0.48 o
   2  -1   4        156.93        161.71         2.45 o
   3  -1   4        146.64        150.61         2.56 o
   4  -1   4        720.90        714.40        11.71 o
   5  -1   4         49.64         45.18         1.48 o
   6  -1   4         13.97         17.04         1.03 o
   7  -1   4        113.88        113.77         2.61 o
   8  -1   4          0.01          0.10         0.40 o
   9  -1   4         73.80         74.04         2.64 o
  10  -1   4         30.89         32.49         2.19 o
  -7   0   4         15.16         15.94         2.74 o
  -6   0   4        457.48        464.22         8.65 o
  -5   0   4         11.70         10.97         0.78 o
  -4   0   4        349.83        356.77         5.74 o
  -3   0   4        178.17        179.57         2.82 o
  -2   0   4         54.51         68.26         2.26 o
  -1   0   4        141.92        133.80         2.54 o
   0   0   4         75.38         78.66         3.03 o
   1   0   4         38.00         53.15         1.15 o
   2   0   4          0.70          2.41         0.31 o
   3   0   4        154.36        167.94         2.73 o
   4   0   4         98.09         73.62         2.53 o
   5   0   4          3.72          4.51         0.58 o
   6   0   4         27.58         28.51         1.16 o
   7   0   4         53.44         49.07         1.60 o
   8   0   4          0.13          0.27         0.42 o
   9   0   4          3.33          3.55         0.71 o
  10   0   4         73.38         81.88         3.19 o
  -8   1   4         41.72         43.83         5.22 o
  -7   1   4         31.00         35.37         2.78 o
  -6   1   4        127.00        135.76         4.09 o
  -5   1   4         61.93         62.10         1.61 o
  -4   1   4        429.74        446.69         6.43 o
  -3   1   4        606.55        641.51         9.93 o
  -2   1   4         10.98         10.94         0.70 o
  -1   1   4        803.11        835.84        10.88 o
   0   1   4       1035.73       1114.57        17.42 o
   1   1   4         54.54         46.38         1.06 o
   2   1   4        614.77        650.08         9.42 o
   3   1   4        961.65       1071.53        14.07 o
   4   1   4         61.31         80.00         1.61 o
   5   1   4         71.46         64.13         1.77 o
   6   1   4        123.73        125.87         2.89 o
   7   1   4        156.77        140.49         3.20 o
   8   1   4         83.78         78.49         2.12 o
   9   1   4          6.50          8.43         1.24 o
  10   1   4          0.85         -0.28         0.41 o
  11   1   4         18.66         21.14         3.16 o
  -8   2   4          0.02          0.15         0.45 o
  -7   2   4         26.99         29.92         1.51 o
  -6   2   4          1.58          1.19         0.37 o
  -5   2   4         50.22         54.11         2.28 o
  -4   2   4         25.95         29.35         1.23 o
  -3   2   4        679.40        678.92        11.18 o
  -2   2   4         29.23         30.52         1.12 o
  -1   2   4          8.48          9.64         0.32 o
   0   2   4        823.10        866.93        12.26 o
   1   2   4         70.49         68.88         1.42 o
   2   2   4       1272.64       1377.63        17.84 o
   3   2   4        179.24        193.85         3.03 o
   4   2   4          3.99          7.70         0.46 o
   5   2   4        421.14        405.69         7.04 o
   6   2   4         57.12         46.59         1.49 o
   7   2   4         41.28         39.53         1.40 o
   8   2   4        352.52        334.92         6.31 o
   9   2   4          2.77          0.95         0.66 o
  10   2   4         49.45         51.46         2.67 o
  11   2   4         27.79         25.89         1.90 o
  -7   3   4          6.71          7.62         1.46 o
  -6   3   4         30.08         35.83         1.80 o
  -5   3   4          0.70          0.28         0.36 o
  -4   3   4         33.18         33.08         1.48 o
  -3   3   4        148.96        136.91         3.52 o
  -2   3   4        206.00        202.81         4.57 o
  -1   3   4         35.04         31.84         1.05 o
   0   3   4          0.05          0.18         0.13 o
   1   3   4        212.69        266.89         4.24 o
   2   3   4         16.01         23.09         0.80 o
   3   3   4          9.24         13.40         0.64 o
   4   3   4        162.87        172.74         2.86 o
   5   3   4         88.06         77.13         2.02 o
   6   3   4        116.73        107.92         3.65 o
   7   3   4         49.57         49.09         1.59 o
   8   3   4        350.20        334.01         7.04 o
   9   3   4         68.75         65.43         2.09 o
  10   3   4         99.42        103.56         4.86 o
  11   3   4          1.80          1.78         0.73 o
  -6   4   4         50.99         60.68         2.67 o
  -5   4   4        114.62        123.65         3.69 o
  -4   4   4         19.13         18.61         1.23 o
  -3   4   4          0.62          0.87         0.43 o
  -2   4   4        127.74        117.86         3.25 o
  -1   4   4         27.07         27.91         0.89 o
   0   4   4         52.19         32.99         1.32 o
   1   4   4          8.17         11.66         0.90 o
   2   4   4        819.20        902.02        12.02 o
   3   4   4        552.81        525.91         7.34 o
   4   4   4        128.47        148.00         2.56 o
   5   4   4         93.17         84.00         2.24 o
   6   4   4         12.34          9.15         0.70 o
   7   4   4          1.37          1.78         0.49 o
   8   4   4         44.98         40.84         1.68 o
   9   4   4        147.87        140.73         3.72 o
  10   4   4         30.79         33.80         2.12 o
  11   4   4        168.83        163.35         5.62 o
  -6   5   4         19.15         26.56         3.16 o
  -5   5   4         59.58         67.86         2.64 o
  -4   5   4         25.48         25.80         1.54 o
  -3   5   4          2.33          1.15         0.50 o
  -2   5   4         39.56         43.23         1.86 o
  -1   5   4         28.30         31.70         1.14 o
   0   5   4          9.02          9.34         0.67 o
   1   5   4         21.14         18.40         1.10 o
   2   5   4        102.87         99.52         3.16 o
   3   5   4        714.69        718.23        10.63 o
   4   5   4         12.61         15.10         0.67 o
   5   5   4          5.96          5.68         0.54 o
   6   5   4        256.55        252.40         5.54 o
   7   5   4        195.36        170.44         4.21 o
   8   5   4        275.75        277.43         6.20 o
   9   5   4         34.89         32.88         1.70 o
  10   5   4         33.68         31.42         1.44 o
  11   5   4        118.55        121.50         4.69 o
  12   5   4         17.94         16.05         4.25 o
  -5   6   4          2.32          3.18         0.97 o
  -4   6   4         58.84         65.37         2.89 o
  -3   6   4         63.70         65.04         2.69 o
  -2   6   4         11.13          9.37         1.08 o
  -1   6   4          3.67          2.29         0.47 o
   0   6   4          0.59          0.06         0.26 o
   1   6   4         16.01         15.21         0.91 o
   2   6   4        158.83        148.69         3.96 o
   3   6   4          5.57          6.05         0.75 o
   4   6   4        193.10        203.80         3.73 o
   5   6   4        114.82        131.97         3.07 o
   6   6   4          0.18         -0.18         0.29 o
   7   6   4          9.58         10.40         0.92 o
   8   6   4        201.00        174.61         4.46 o
   9   6   4         84.23         75.14         2.62 o
  10   6   4          0.44          0.60         0.37 o
  11   6   4         78.26         81.52         2.52 o
  12   6   4         10.81         11.54         2.00 o
  -4   7   4         24.86         27.65         3.61 o
  -3   7   4         10.43         10.40         1.66 o
  -2   7   4         68.54         71.60         2.87 o
  -1   7   4         31.66         29.78         1.22 o
   0   7   4        219.73        214.06         4.62 o
   1   7   4         14.65         11.27         0.87 o
   2   7   4         89.40         85.40         2.41 o
   3   7   4         68.74         67.74         2.30 o
   4   7   4          4.02          6.69         0.88 o
   5   7   4         36.62         25.91         1.62 o
   6   7   4        140.90        150.24         4.59 o
   7   7   4         34.78         31.71         1.59 o
   8   7   4         21.86         20.52         1.79 o
   9   7   4        234.93        236.56         5.76 o
  10   7   4         29.35         23.61         1.41 o
  11   7   4          0.21          0.12         0.34 o
  12   7   4        142.61        146.51         8.44 o
  -3   8   4         25.80         27.40         3.80 o
  -2   8   4         16.72         19.32         2.25 o
  -1   8   4         11.60         12.92         1.23 o
   0   8   4         18.87         16.87         1.05 o
   1   8   4         40.69         44.62         1.76 o
   2   8   4          0.17         -0.22         0.29 o
   3   8   4         48.74         59.72         2.02 o
   4   8   4          7.39          1.56         0.88 o
   5   8   4         65.85         59.68         5.16 o
   6   8   4         76.40         82.00         4.03 o
   7   8   4        117.58        130.00         5.40 o
   8   8   4         42.53         42.65         2.30 o
   9   8   4         22.39         24.82         1.52 o
  10   8   4          0.68          0.44         0.40 o
  11   8   4         15.42         17.56         1.28 o
  12   8   4          7.30          6.19         0.77 o
  -1   9   4          0.96         -0.39         0.45 o
   0   9   4         18.29         19.07         1.13 o
   1   9   4         14.32         18.20         1.32 o
   2   9   4        262.25        259.18         5.90 o
   3   9   4         16.65         22.46         2.08 o
   4   9   4          9.12         14.09         1.72 o
   5   9   4         86.30         94.37         8.47 o
   6   9   4         19.19         22.37         3.48 o
   7   9   4         27.99         39.30         2.82 o
   8   9   4        105.40        109.94         5.05 o
   9   9   4          1.33          2.09         0.79 o
  10   9   4          8.55         11.55         1.61 o
  11   9   4         19.52         21.18         2.62 o
   0  10   4         21.61         20.79         1.18 o
   1  10   4         28.87         25.25         1.41 o
   2  10   4         51.79         45.30         3.67 o
   3  10   4         26.97         25.60         2.21 o
   4  10   4         50.24         49.77         3.24 o
   5  10   4         15.25         13.53         1.73 o
   6  10   4          1.74          2.13         1.42 o
   7  10   4         38.20         37.89         4.64 o
   8  10   4         51.37         48.34         3.26 o
   9  10   4          0.50          0.84         0.90 o
  10  10   4        158.15        163.50         6.64 o
   3  11   4         62.25         67.46         3.79 o
   4  11   4          1.61          0.88         2.13 o
   5  11   4         15.00         14.54         3.06 o
   6  11   4          7.37          4.58         1.74 o
   7  11   4         10.27          6.96         2.06 o
   8  11   4          0.06          0.56         0.59 o
   9  11   4         11.42         14.12         2.39 o
  -5 -11   5          0.86         -0.64         0.71 o
  -4 -11   5          8.20          7.28         1.93 o
  -8 -10   5         80.45         87.45         6.22 o
  -7 -10   5          3.02          3.36         0.82 o
  -6 -10   5         29.67         35.65         3.35 o
  -5 -10   5          1.13          1.61         0.90 o
  -4 -10   5         17.53         22.11         2.84 o
  -3 -10   5         12.64         13.47         2.84 o
  -1 -10   5         17.27         16.37         2.84 o
   0 -10   5          1.35          1.20         0.71 o
  -9  -9   5         14.94         11.02         2.90 o
  -8  -9   5         84.17         92.76         3.09 o
  -7  -9   5          3.93          3.44         0.74 o
  -6  -9   5         91.59         99.11         3.63 o
  -5  -9   5        217.53        219.21         7.71 o
  -4  -9   5          1.27          1.45         0.77 o
  -3  -9   5         29.22         30.55         3.22 o
  -2  -9   5         44.58         50.66         5.87 o
  -1  -9   5          0.23         -0.39         0.97 o
   0  -9   5         26.13         29.52         2.39 o
   1  -9   5          1.71          1.40         0.69 o
   2  -9   5         19.83         20.55         1.66 o
  -9  -8   5          0.17         -0.54         0.54 o
  -8  -8   5          0.41          0.94         1.29 o
  -7  -8   5          0.80          1.32         0.49 o
  -6  -8   5          3.00          4.02         0.85 o
  -5  -8   5         60.85         56.61         2.49 o
  -4  -8   5         13.54         13.62         1.26 o
  -3  -8   5         59.99         54.23         3.09 o
  -2  -8   5         36.21         33.92         1.96 o
  -1  -8   5          0.05          1.68         1.16 o
   0  -8   5        242.06        251.67         7.21 o
   1  -8   5          3.02          2.21         1.24 o
   2  -8   5          6.95          4.47         0.92 o
   3  -8   5        122.87        125.92         4.63 o
   4  -8   5         26.44         19.92         3.48 o
  -9  -7   5          0.50          1.20         0.70 o
  -8  -7   5         10.38          8.24         1.51 o
  -7  -7   5          0.03         -0.59         0.61 o
  -6  -7   5         16.00         16.56         1.18 o
  -5  -7   5          0.13          0.64         0.43 o
  -4  -7   5          0.32          0.46         0.39 o
  -3  -7   5          7.15          3.30         0.72 o
  -2  -7   5          0.67          1.81         0.63 o
  -1  -7   5        140.38        140.94         3.88 o
   0  -7   5          3.74          4.25         0.77 o
   1  -7   5        118.11        130.94         4.48 o
   2  -7   5         15.19         16.97         1.69 o
   3  -7   5         19.80         20.48         1.62 o
   4  -7   5          0.35          0.74         0.48 o
   5  -7   5         30.96         34.53         2.72 o
  -9  -6   5         90.52         86.18         6.41 o
  -8  -6   5          0.01         -0.26         0.51 o
  -7  -6   5         80.74         78.28         3.81 o
  -6  -6   5          4.38          3.84         0.51 o
  -5  -6   5          7.15          9.00         0.91 o
  -4  -6   5        101.40         92.35         3.07 o
  -3  -6   5         37.54         29.15         1.93 o
  -2  -6   5        201.96        215.15         5.68 o
  -1  -6   5         19.26         19.54         1.33 o
   0  -6   5         31.84         37.11         1.75 o
   1  -6   5          9.41          5.91         0.84 o
   2  -6   5         43.91         41.84         1.75 o
   3  -6   5         10.33         10.41         1.57 o
   4  -6   5          0.82          0.37         0.43 o
   5  -6   5          0.25          0.53         0.40 o
   6  -6   5        109.40        108.23         3.71 o
 -10  -5   5          0.40         -0.22         0.36 o
  -9  -5   5         25.19         25.26         1.92 o
  -8  -5   5         10.48         12.96         1.41 o
  -7  -5   5         82.57         77.77         5.19 o
  -6  -5   5          6.22          5.92         1.13 o
  -5  -5   5        192.48        172.31         4.43 o
  -4  -5   5         77.45         78.04         2.58 o
  -3  -5   5        131.32        128.55         3.21 o
  -2  -5   5         13.29         12.41         0.77 o
  -1  -5   5        358.62        326.65         6.73 o
   0  -5   5          0.74          0.40         0.33 o
   1  -5   5        597.49        595.92         9.38 o
   2  -5   5          0.99          1.01         0.38 o
   3  -5   5         54.75         54.42         1.90 o
   4  -5   5         15.07         16.65         1.18 o
   5  -5   5          4.79          2.95         0.63 o
   6  -5   5         31.13         30.76         1.61 o
   7  -5   5         46.46         43.41         3.06 o
 -10  -4   5          0.03         -0.33         0.33 o
  -9  -4   5          0.80          1.38         0.59 o
  -8  -4   5         70.20         68.36         5.70 o
  -7  -4   5          9.15         10.96         1.31 o
  -6  -4   5         38.68         32.36         2.02 o
  -5  -4   5          0.00         -0.06         0.33 o
  -4  -4   5        330.18        309.55         7.05 o
  -3  -4   5         69.95         74.30         2.11 o
  -2  -4   5         21.44         23.79         1.48 o
  -1  -4   5        133.65        136.77         2.71 o
   0  -4   5         76.19         82.73         1.92 o
   1  -4   5         71.78         69.34         2.39 o
   2  -4   5        303.57        323.38         6.08 o
   3  -4   5         26.04         28.35         1.27 o
   4  -4   5        196.47        194.03         4.31 o
   5  -4   5         50.92         49.14         1.92 o
   6  -4   5         10.46         10.53         0.96 o
   7  -4   5        152.21        155.62         4.14 o
   8  -4   5          2.14          2.64         1.42 o
 -10  -3   5          0.03          2.24         0.85 o
  -9  -3   5          9.08          8.52         0.97 o
  -8  -3   5          4.51          4.51         0.83 o
  -7  -3   5        106.19        105.52         6.83 o
  -6  -3   5         77.90         76.98         3.23 o
  -5  -3   5         11.14         14.22         1.20 o
  -4  -3   5          7.09          3.72         0.66 o
  -3  -3   5         27.76         36.91         1.26 o
  -2  -3   5        249.79        250.55         5.14 o
  -1  -3   5          0.25          0.82         0.22 o
   0  -3   5         56.82         44.14         1.36 o
   1  -3   5         80.36         78.45         1.95 o
   2  -3   5        584.02        569.66         8.75 o
   3  -3   5        116.44        117.34         2.82 o
   4  -3   5        337.59        316.15         5.58 o
   5  -3   5         34.47         38.70         1.45 o
   6  -3   5         47.94         42.50         1.71 o
   7  -3   5         61.12         64.57         2.44 o
   8  -3   5         83.98         84.70         3.32 o
  -9  -2   5          4.45          4.77         0.57 o
  -8  -2   5         13.84         14.50         1.61 o
  -7  -2   5          2.60          1.60         1.42 o
  -6  -2   5         24.35         26.69         1.57 o
  -5  -2   5         41.82         43.06         1.75 o
  -4  -2   5          8.09          5.96         0.72 o
  -3  -2   5        373.54        342.60         8.44 o
  -2  -2   5        710.70        722.27        11.46 o
  -1  -2   5       1781.52       1837.62        28.07 o
   0  -2   5          0.69          0.40         0.25 o
   1  -2   5        208.93        200.48         3.46 o
   2  -2   5        107.59         84.29         2.08 o
   3  -2   5         56.56         52.48         1.72 o
   4  -2   5          5.84          5.30         0.59 o
   5  -2   5        543.18        492.12         8.02 o
   6  -2   5         17.67         17.14         0.94 o
   7  -2   5         40.36         37.44         1.42 o
   8  -2   5         94.37         98.42         3.12 o
   9  -2   5         16.60         19.28         1.67 o
  -7  -1   5         10.69         10.48         1.64 o
  -6  -1   5        103.35        105.10         3.15 o
  -5  -1   5          2.73          2.09         0.43 o
  -4  -1   5         20.75         22.11         1.14 o
  -3  -1   5         64.50         66.31         5.45 o
  -2  -1   5         10.75          8.95         0.84 o
  -1  -1   5        150.56        149.57         4.01 o
   0  -1   5       1881.95       2060.81        31.32 o
   1  -1   5          0.04          0.07         0.12 o
   2  -1   5        216.21        208.77         3.08 o
   3  -1   5          5.47          4.98         0.45 o
   4  -1   5         25.59         23.43         1.32 o
   5  -1   5        528.70        509.24         8.91 o
   6  -1   5         54.98         57.76         1.74 o
   7  -1   5         81.08         81.84         2.22 o
   8  -1   5        144.53        145.51         3.26 o
   9  -1   5          0.11          0.73         0.43 o
  10  -1   5          1.88          2.11         0.69 o
  -7   0   5        110.59        120.40         7.54 o
  -6   0   5         26.07         25.74         1.42 o
  -5   0   5         38.68         35.23         1.34 o
  -4   0   5        166.39        173.50         5.18 o
  -3   0   5         42.25         38.64         2.39 o
  -2   0   5        114.61        103.31         2.95 o
  -1   0   5        605.70        663.43        10.49 o
   0   0   5        305.71        308.80         5.41 o
   1   0   5        185.82        202.20         3.09 o
   2   0   5        561.49        619.57         8.45 o
   3   0   5        375.55        385.50         5.61 o
   4   0   5         95.60         93.47         2.23 o
   5   0   5        432.67        450.23         8.36 o
   6   0   5        796.43        761.28        12.73 o
   7   0   5         30.98         25.78         1.67 o
   8   0   5        223.09        213.62         5.24 o
   9   0   5        136.78        139.34         4.28 o
  10   0   5         13.58         13.91         1.25 o
  -7   1   5         31.78         38.74         2.96 o
  -6   1   5         75.92         79.62         5.12 o
  -5   1   5         21.66         22.01         1.20 o
  -4   1   5         34.20         36.87         1.48 o
  -3   1   5         15.05         13.97         0.90 o
  -2   1   5         55.84         60.24         1.74 o
  -1   1   5        335.01        363.47         6.12 o
   0   1   5        116.21        107.94         2.54 o
   1   1   5        158.74        204.21         3.38 o
   2   1   5        221.97        233.83         3.74 o
   3   1   5        696.13        707.01         9.61 o
   4   1   5        214.39        240.72         3.81 o
   5   1   5        131.67        133.51         3.19 o
   6   1   5        545.58        525.41         9.14 o
   7   1   5         34.63         33.26         1.36 o
   8   1   5         59.31         60.31         1.93 o
   9   1   5         82.90         81.37         2.27 o
  10   1   5         17.01         18.60         1.80 o
  11   1   5        120.57        145.93         9.99 o
  -7   2   5         56.07         63.49         2.47 o
  -6   2   5         26.10         23.93         2.39 o
  -5   2   5         36.60         35.94         1.69 o
  -4   2   5         75.00         74.56         2.70 o
  -3   2   5         18.60         18.83         1.17 o
  -2   2   5         84.24         75.36         1.94 o
  -1   2   5         29.94         32.18         1.07 o
   0   2   5        214.58        192.69         3.19 o
   1   2   5        625.24        639.70         9.34 o
   2   2   5          8.21          6.26         0.41 o
   3   2   5        195.83        189.28         3.08 o
   4   2   5        351.15        332.23         5.37 o
   5   2   5        181.54        177.92         3.76 o
   6   2   5         15.78         13.07         0.82 o
   7   2   5          1.77          1.29         0.38 o
   8   2   5         43.77         36.64         1.46 o
   9   2   5         18.37         18.25         1.31 o
  10   2   5         34.91         36.92         2.27 o
  11   2   5         98.54        100.87         4.17 o
  -7   3   5         22.11         22.62         1.88 o
  -6   3   5          0.44          0.81         0.48 o
  -5   3   5          5.22          5.39         0.92 o
  -4   3   5         75.76         74.71         2.84 o
  -3   3   5        308.25        297.04         6.77 o
  -2   3   5         82.93         88.33         2.57 o
  -1   3   5        249.95        267.53         4.28 o
   0   3   5        256.90        274.42         4.85 o
   1   3   5        288.63        269.26         4.79 o
   2   3   5         49.63         63.94         1.50 o
   3   3   5         10.85          7.44         0.50 o
   4   3   5        513.63        559.93         7.85 o
   5   3   5          0.12          0.44         0.23 o
   6   3   5        333.57        325.97         6.07 o
   7   3   5        159.29        149.96         4.22 o
   8   3   5        292.37        263.71         5.97 o
   9   3   5         93.98         98.45         2.99 o
  10   3   5          4.95          3.85         0.65 o
  11   3   5          1.55          1.37         0.55 o
  -6   4   5          1.70          2.14         0.56 o
  -5   4   5         40.35         45.54         2.46 o
  -4   4   5         23.44         23.70         1.61 o
  -3   4   5         11.99         11.96         1.06 o
  -2   4   5        372.40        348.43         7.42 o
  -1   4   5         47.26         43.26         1.73 o
   0   4   5        270.56        260.67         4.90 o
   1   4   5          3.43          3.41         0.60 o
   2   4   5         94.45        104.77         2.37 o
   3   4   5         32.63         31.61         1.35 o
   4   4   5         45.25         48.93         1.26 o
   5   4   5          0.34          0.13         0.23 o
   6   4   5          1.14          2.61         0.48 o
   7   4   5         17.31         14.31         1.19 o
   8   4   5          0.62         -0.25         0.32 o
   9   4   5         47.14         47.63         1.97 o
  10   4   5          0.07          0.32         0.32 o
  11   4   5          0.01          0.62         0.54 o
  -5   5   5         77.87         82.69         3.81 o
  -4   5   5         98.62        106.17         5.28 o
  -3   5   5        176.36        179.08         6.92 o
  -2   5   5        233.86        228.81         5.58 o
  -1   5   5       1066.88       1008.41        18.61 o
   0   5   5         17.34         19.67         0.96 o
   1   5   5        119.88        126.10         3.18 o
   2   5   5        194.77        173.03         4.05 o
   3   5   5         11.28         10.08         0.67 o
   4   5   5          0.45          0.52         0.24 o
   5   5   5       1125.31       1129.15        16.42 o
   6   5   5        184.63        188.17         3.98 o
   7   5   5         40.32         42.12         1.78 o
   8   5   5        293.06        271.06         6.20 o
   9   5   5         51.13         47.99         2.01 o
  10   5   5         36.73         39.42         1.79 o
  11   5   5          0.13          0.03         0.32 o
  -4   6   5         63.21         65.07         4.49 o
  -3   6   5         10.02          9.94         1.27 o
  -2   6   5         67.58         70.76         3.77 o
  -1   6   5         83.10         93.31         3.11 o
   0   6   5        162.72        156.56         3.55 o
   1   6   5        376.82        372.41         6.93 o
   2   6   5        695.27        696.11        13.08 o
   3   6   5          7.19          8.51         0.85 o
   4   6   5        947.86        936.07        17.04 o
   5   6   5        680.06        687.08        11.53 o
   6   6   5          3.98          4.04         0.80 o
   7   6   5         46.18         53.84         2.10 o
   8   6   5         56.26         54.64         2.18 o
   9   6   5         15.71         15.60         1.18 o
  10   6   5         91.42         98.22         3.21 o
  11   6   5         53.24         52.29         2.14 o
  12   6   5          0.05          0.19         0.90 o
  -3   7   5          4.98          4.06         0.97 o
  -2   7   5          0.76          1.54         0.58 o
  -1   7   5         75.39         79.19         3.00 o
   0   7   5          9.91          7.05         0.73 o
   1   7   5          3.24          1.69         0.44 o
   2   7   5        128.93        125.65         3.49 o
   3   7   5         82.49         79.41         2.61 o
   4   7   5         57.65         63.33         2.64 o
   5   7   5         64.86         59.80         3.25 o
   6   7   5        141.88        138.89         5.80 o
   7   7   5         26.04         20.49         1.55 o
   8   7   5         30.86         37.65         2.15 o
   9   7   5         52.47         52.28         2.22 o
  10   7   5         73.12         73.51         2.73 o
  11   7   5         54.04         53.61         2.27 o
  12   7   5          3.90          3.19         0.63 o
  -2   8   5         30.14         32.30         1.96 o
  -1   8   5         75.55         82.35         3.22 o
   0   8   5         20.61         24.69         1.23 o
   1   8   5          0.18          0.59         0.42 o
   2   8   5          0.69          0.49         0.37 o
   3   8   5        325.76        318.17         7.09 o
   4   8   5         21.55         21.21         3.51 o
   5   8   5         47.65         49.83         3.06 o
   6   8   5         29.18         24.78         2.51 o
   7   8   5          4.31          3.60         1.12 o
   8   8   5         69.73         68.92         3.74 o
   9   8   5          6.66          6.89         1.07 o
  10   8   5         12.44         11.88         1.56 o
  11   8   5        165.40        181.03         5.06 o
  -1   9   5         14.08         13.66         1.73 o
   0   9   5         31.36         31.32         1.53 o
   1   9   5          5.41          4.05         0.78 o
   2   9   5         83.84         81.55         2.63 o
   3   9   5         29.89         28.42         1.94 o
   4   9   5          4.99          4.13         1.18 o
   5   9   5        121.12        124.22         5.44 o
   6   9   5          0.01         -0.77         0.77 o
   7   9   5         79.11         95.14         4.90 o
   8   9   5         20.52         17.28         1.93 o
   9   9   5          8.57          8.59         1.69 o
  10   9   5          5.45          4.70         1.02 o
  11   9   5         10.73          7.28         2.19 o
   1  10   5         12.44         11.19         1.27 o
   2  10   5         17.68         19.44         3.03 o
   3  10   5         13.37         19.23         2.84 o
   4  10   5         28.73         26.40         2.29 o
   5  10   5          1.77          3.78         1.15 o
   6  10   5         62.50         77.24         4.32 o
   7  10   5          5.26          3.74         1.74 o
   8  10   5         61.81         73.60         4.71 o
   9  10   5         12.70         19.76         4.45 o
  10  10   5         30.13         26.04         2.90 o
   3  11   5         51.76         52.21         5.80 o
   4  11   5          0.12          0.94         1.10 o
   5  11   5          0.10          1.43         0.81 o
   6  11   5          0.62          0.69         1.39 o
   7  11   5          0.25         -0.77         0.77 o
   8  11   5         33.77         40.54         4.77 o
   9  11   5         43.34         54.79         4.64 o
  -7 -10   6         36.39         36.09         2.89 o
  -6 -10   6          6.73          7.16         1.05 o
  -5 -10   6          2.36          3.77         0.91 o
  -4 -10   6          0.07         -0.64         0.64 o
  -3 -10   6          0.72          0.32         0.84 o
   0 -10   6          0.15          0.39         0.77 o
  -8  -9   6         50.99         54.30         4.01 o
  -7  -9   6          1.33          0.78         0.42 o
  -6  -9   6          4.16          2.86         0.75 o
  -5  -9   6         28.64         33.22         2.80 o
  -4  -9   6         31.22         37.03         2.62 o
  -3  -9   6         19.71         21.65         2.09 o
  -2  -9   6         77.78         91.72         6.06 o
   0  -9   6          5.39          3.87         1.55 o
   1  -9   6          7.65          7.77         1.53 o
   2  -9   6          9.44         12.51         2.58 o
  -8  -8   6          7.84         12.22         4.09 o
  -7  -8   6        150.72        148.84         4.29 o
  -6  -8   6         15.17          9.86         1.08 o
  -5  -8   6          5.25          4.81         0.88 o
  -4  -8   6        159.91        151.48         4.97 o
  -3  -8   6         40.62         39.41         2.66 o
  -2  -8   6          0.17          0.45         0.60 o
  -1  -8   6        162.63        181.25         7.18 o
   0  -8   6          7.85          5.74         1.90 o
   1  -8   6          0.82         -0.51         0.63 o
   2  -8   6          0.97          0.78         0.57 o
   3  -8   6          0.41          0.07         0.40 o
  -8  -7   6          0.30          0.53         0.61 o
  -7  -7   6         93.13         82.52         4.26 o
  -6  -7   6        186.70        179.74         4.98 o
  -5  -7   6         25.18         23.13         2.28 o
  -4  -7   6        186.94        163.65         4.87 o
  -3  -7   6        184.34        174.81         5.12 o
  -2  -7   6          9.44          8.32         2.39 o
  -1  -7   6        310.20        302.71         8.01 o
   0  -7   6        100.79         99.33         3.96 o
   1  -7   6         29.98         33.60         2.13 o
   2  -7   6        227.85        232.64         6.88 o
   3  -7   6          9.17          6.82         1.14 o
   4  -7   6         44.42         50.07         4.48 o
  -9  -6   6          1.55          1.53         0.58 o
  -8  -6   6         14.89         18.84         1.88 o
  -7  -6   6         36.64         36.57         2.52 o
  -6  -6   6         18.55         23.54         3.71 o
  -5  -6   6         22.22         22.33         1.31 o
  -4  -6   6        159.79        143.33         4.26 o
  -3  -6   6         46.62         47.06         2.12 o
  -2  -6   6        106.24         85.91         3.18 o
  -1  -6   6         12.88         10.34         1.12 o
   0  -6   6        115.82        126.74         5.40 o
   1  -6   6         48.77         51.17         2.15 o
   2  -6   6        134.70        127.86         3.84 o
   3  -6   6        169.46        174.43         5.57 o
   4  -6   6          2.96          2.69         0.98 o
   5  -6   6        156.30        167.59         4.95 o
   6  -6   6          7.28          5.37         1.31 o
  -9  -5   6         81.58         80.58         5.00 o
  -8  -5   6         15.61         14.98         1.50 o
  -7  -5   6          6.42          7.00         1.61 o
  -6  -5   6          3.94          2.51         1.48 o
  -5  -5   6          2.22          2.90         0.40 o
  -4  -5   6         61.05         56.49         2.15 o
  -3  -5   6        361.88        365.44         8.56 o
  -2  -5   6         25.32         25.01         1.28 o
  -1  -5   6         10.16          9.29         0.88 o
   0  -5   6         67.56         82.26         3.07 o
   1  -5   6         21.06         21.91         1.14 o
   2  -5   6        154.27        145.88         4.02 o
   3  -5   6         21.90         21.47         1.43 o
   4  -5   6         18.62         18.22         1.19 o
   5  -5   6         24.59         25.00         1.48 o
   6  -5   6          0.86          0.72         0.49 o
   7  -5   6          2.76          2.38         0.85 o
  -9  -4   6         14.83         16.58         2.09 o
  -8  -4   6         35.66         39.13         2.37 o
  -7  -4   6          0.03          0.32         0.43 o
  -6  -4   6          2.25          1.93         0.75 o
  -5  -4   6         51.71         56.60         2.88 o
  -4  -4   6         18.85         21.65         1.06 o
  -3  -4   6        339.87        314.03         6.42 o
  -2  -4   6        610.32        608.05        11.44 o
  -1  -4   6        322.57        314.98         7.96 o
   0  -4   6         55.61         50.26         1.85 o
   1  -4   6         48.82         45.11         1.58 o
   2  -4   6         10.13         12.57         0.99 o
   3  -4   6        124.29        123.05         3.13 o
   4  -4   6          0.11          0.14         0.36 o
   5  -4   6         44.05         43.23         1.79 o
   6  -4   6         75.69         77.84         2.54 o
   7  -4   6         64.39         62.67         2.45 o
  -9  -3   6          5.24          5.46         0.81 o
  -8  -3   6         22.31         24.23         2.22 o
  -7  -3   6         45.89         42.85         3.09 o
  -6  -3   6         74.67         69.37         3.15 o
  -5  -3   6         17.12         19.37         1.54 o
  -4  -3   6          5.34          4.80         0.79 o
  -3  -3   6        121.07        110.73         2.77 o
  -2  -3   6        162.62        172.19         3.93 o
  -1  -3   6        237.82        231.65         5.65 o
   0  -3   6          0.07         -0.21         0.21 o
   1  -3   6          0.89          1.43         0.31 o
   2  -3   6        289.71        298.49         5.76 o
   3  -3   6         87.97         90.57         2.46 o
   4  -3   6         71.47         72.69         2.24 o
   5  -3   6         65.38         67.46         2.03 o
   6  -3   6         10.99          9.44         0.84 o
   7  -3   6         57.98         57.41         1.94 o
   8  -3   6         77.44         77.48         2.42 o
  -9  -2   6          1.77          2.58         0.52 o
  -8  -2   6        151.58        165.13         5.57 o
  -7  -2   6         69.21         68.74         2.96 o
  -6  -2   6          4.25          4.41         0.85 o
  -5  -2   6        233.45        229.70         6.65 o
  -4  -2   6        364.64        361.75         8.48 o
  -3  -2   6          3.31          3.43         0.64 o
  -2  -2   6          2.04          2.25         0.42 o
  -1  -2   6        221.59        192.32         4.22 o
   0  -2   6         31.71         32.35         2.15 o
   1  -2   6          1.48          0.97         0.29 o
   2  -2   6         26.08         27.17         1.41 o
   3  -2   6          3.76          4.14         0.46 o
   4  -2   6         31.25         35.07         1.29 o
   5  -2   6        127.12        125.89         2.89 o
   6  -2   6          7.68          5.37         0.78 o
   7  -2   6          3.27          3.23         0.55 o
   8  -2   6         16.12         17.24         1.05 o
   9  -2   6          4.89          4.62         0.82 o
  -8  -1   6         30.88         31.26         1.74 o
  -7  -1   6        174.38        182.74         7.96 o
  -6  -1   6          4.74          7.02         1.58 o
  -5  -1   6        164.46        172.38         4.73 o
  -4  -1   6        296.82        291.63        12.31 o
  -3  -1   6        154.41        151.21         4.18 o
  -2  -1   6         44.78         39.86         1.31 o
  -1  -1   6         23.18         19.11         0.91 o
   0  -1   6          8.30          8.39         0.67 o
   1  -1   6        577.56        538.95         9.00 o
   2  -1   6        139.43        136.17         3.40 o
   3  -1   6         42.39         36.69         1.10 o
   4  -1   6        325.84        308.28         5.33 o
   5  -1   6         55.62         47.95         1.56 o
   6  -1   6         98.57         95.50         2.45 o
   7  -1   6         32.92         31.58         1.34 o
   8  -1   6         10.15         10.59         0.81 o
   9  -1   6         30.97         33.52         1.49 o
  -7   0   6          0.03          0.45         0.39 o
  -6   0   6         18.77         23.86         3.09 o
  -5   0   6          7.83          9.77         0.85 o
  -4   0   6        137.96        134.99         3.88 o
  -3   0   6        204.06        207.50         5.33 o
  -2   0   6        358.25        339.52         7.85 o
  -1   0   6        190.96        195.88         4.15 o
   0   0   6        125.57        119.28         2.87 o
   1   0   6         45.59         38.27         1.73 o
   2   0   6        174.96        180.68         2.99 o
   3   0   6         24.85         33.22         1.01 o
   4   0   6         40.31         33.95         1.24 o
   5   0   6          9.19          9.69         0.74 o
   6   0   6        178.43        166.30         3.79 o
   7   0   6          8.21          9.66         0.86 o
   8   0   6         13.85         12.54         0.96 o
   9   0   6         36.14         38.39         1.54 o
  10   0   6         14.72         16.22         1.30 o
  -7   1   6         62.25         68.36         2.78 o
  -6   1   6         11.48         10.16         1.00 o
  -5   1   6        238.71        241.45         8.03 o
  -4   1   6        113.63        122.74        12.15 o
  -3   1   6        130.66        137.12         3.90 o
  -2   1   6         42.18         42.57         1.78 o
  -1   1   6        111.46        115.07         2.77 o
   0   1   6        203.28        207.14         4.84 o
   1   1   6        186.48        192.05         4.16 o
   2   1   6        213.48        223.23         3.81 o
   3   1   6         25.05         33.16         1.51 o
   4   1   6          1.82          0.90         0.30 o
   5   1   6        231.41        222.29         4.52 o
   6   1   6        152.33        145.90         3.41 o
   7   1   6        417.33        393.68         7.43 o
   8   1   6          0.91          0.44         0.37 o
   9   1   6         28.05         26.17         1.27 o
  10   1   6         12.02         11.66         1.58 o
  -7   2   6         20.63         26.77         1.45 o
  -6   2   6          0.01         -0.37         0.45 o
  -5   2   6         12.63         14.16         1.11 o
  -4   2   6        101.67        103.78         3.46 o
  -3   2   6         58.45         56.37         2.63 o
  -2   2   6         10.99         13.02         1.21 o
  -1   2   6         30.55         26.66         0.96 o
   0   2   6         70.16         77.64         2.64 o
   1   2   6        182.18        179.15         3.93 o
   2   2   6        206.21        220.74         3.79 o
   3   2   6        194.98        204.24         3.35 o
   4   2   6         29.55         25.71         0.95 o
   5   2   6         81.29         77.23         2.19 o
   6   2   6         27.31         25.65         1.20 o
   7   2   6        124.71        122.34         3.09 o
   8   2   6        248.41        232.21         4.99 o
   9   2   6          6.37          3.82         0.81 o
  10   2   6         70.93         66.43         4.41 o
  11   2   6          0.07          0.27         0.52 o
  -6   3   6         27.19         30.73         1.72 o
  -5   3   6         22.64         25.55         2.11 o
  -4   3   6         74.82         80.62         3.07 o
  -3   3   6          1.60          2.78         0.70 o
  -2   3   6         22.06         20.18         1.61 o
  -1   3   6        118.09        119.05         4.45 o
   0   3   6          1.82          0.63         0.43 o
   1   3   6        406.48        424.24         7.23 o
   2   3   6        160.28        147.33         3.07 o
   3   3   6        176.72        167.37         3.15 o
   4   3   6        349.74        346.86         5.29 o
   5   3   6          3.35          3.38         0.48 o
   6   3   6         44.49         47.27         1.65 o
   7   3   6         49.47         47.54         1.72 o
   8   3   6        109.00        109.80         2.95 o
   9   3   6          1.45          2.37         0.56 o
  10   3   6         39.41         37.93         1.73 o
  11   3   6          0.82          2.02         0.64 o
  -5   4   6          4.35          5.17         0.84 o
  -4   4   6         18.05         17.27         1.41 o
  -3   4   6         12.43         11.74         1.23 o
  -2   4   6         52.24         50.43         2.34 o
  -1   4   6        160.32        159.27         5.67 o
   0   4   6         46.65         42.71         1.69 o
   1   4   6         53.14         45.89         1.91 o
   2   4   6        801.81        841.10        13.56 o
   3   4   6        461.19        442.36         7.67 o
   4   4   6        325.78        331.18         5.51 o
   5   4   6        800.55        798.72        13.18 o
   6   4   6         36.62         34.80         1.42 o
   7   4   6        336.55        317.69         6.17 o
   8   4   6        203.57        201.72         5.03 o
   9   4   6         25.43         22.04         1.40 o
  10   4   6         27.61         22.79         1.41 o
  11   4   6        389.85        390.05         8.56 o
  -4   5   6         15.27         14.20         1.27 o
  -3   5   6          1.10          1.80         0.56 o
  -2   5   6        188.85        184.31         6.20 o
  -1   5   6          4.25          4.20         0.85 o
   0   5   6         30.18         25.60         1.32 o
   1   5   6        156.42        169.97         4.08 o
   2   5   6          9.59         10.89         0.87 o
   3   5   6        302.02        285.01         6.08 o
   4   5   6        183.15        186.10         3.91 o
   5   5   6         85.66         85.01         2.35 o
   6   5   6          5.33          5.96         0.82 o
   7   5   6        801.39        776.73        14.72 o
   8   5   6        570.97        536.07        10.86 o
   9   5   6          1.38          1.03         0.49 o
  10   5   6        315.59        315.36         9.07 o
  11   5   6        124.01        122.19         3.71 o
  -3   6   6         15.69         17.84         1.49 o
  -2   6   6         40.54         38.81         2.33 o
  -1   6   6          5.87          6.08         1.03 o
   0   6   6         32.48         32.20         1.42 o
   1   6   6         62.15         56.99         2.32 o
   2   6   6         34.11         32.41         1.53 o
   3   6   6        165.89        159.08         4.04 o
   4   6   6          0.54          0.42         0.38 o
   5   6   6        141.83        152.53         4.64 o
   6   6   6         78.28         77.92         3.01 o
   7   6   6          3.66          6.00         1.01 o
   8   6   6         14.64         11.87         1.26 o
   9   6   6          0.96          1.42         0.50 o
  10   6   6         22.07         21.13         1.39 o
  11   6   6          0.24          0.55         0.46 o
  -2   7   6        130.49        125.28         4.74 o
  -1   7   6         15.65         13.17         1.50 o
   0   7   6        299.98        282.06         6.31 o
   1   7   6         29.50         28.37         1.44 o
   2   7   6         13.14         15.30         1.15 o
   3   7   6        127.36        134.37         3.72 o
   4   7   6          1.63          1.21         0.64 o
   5   7   6          9.59         10.69         1.26 o
   6   7   6        289.37        309.61         9.93 o
   7   7   6         57.95         58.50         3.62 o
   8   7   6          1.85          3.06         0.86 o
   9   7   6         62.88         63.21         2.93 o
  10   7   6         21.76         25.78         1.81 o
  11   7   6         19.43         20.38         2.53 o
  -1   8   6          3.80          3.01         0.85 o
   0   8   6          4.92          4.71         0.74 o
   1   8   6         49.78         56.91         2.23 o
   2   8   6         21.52         23.61         1.80 o
   3   8   6         91.49         97.18         3.16 o
   4   8   6         27.72         26.33         1.80 o
   5   8   6          5.24          4.00         1.13 o
   6   8   6        117.10        120.56         5.33 o
   7   8   6         34.08         44.12         3.01 o
   8   8   6         29.98         32.05         2.56 o
   9   8   6          1.79          1.68         0.68 o
  10   8   6          1.63          0.52         0.47 o
  11   8   6        169.10        182.45         8.18 o
   0   9   6         18.84         24.22         1.91 o
   1   9   6        111.26        114.62         5.88 o
   2   9   6         49.46         55.11         2.33 o
   3   9   6         30.36         27.62         1.89 o
   4   9   6          5.60          5.59         1.35 o
   5   9   6         19.54         21.92         2.15 o
   6   9   6          5.81          4.84         2.29 o
   7   9   6         66.47         76.64         6.64 o
   8   9   6         42.42         51.96         3.36 o
   9   9   6         25.69         30.63         2.50 o
  10   9   6         45.25         44.18         2.96 o
   2  10   6          0.68          1.72         0.93 o
   3  10   6          2.80          1.49         0.60 o
   4  10   6        226.59        238.59        14.83 o
   5  10   6         29.74         29.07         2.50 o
   6  10   6         83.81         93.86         4.84 o
   7  10   6         57.69         66.00         6.19 o
   8  10   6          7.69         12.76         2.51 o
   9  10   6         25.43         22.11         4.74 o
   5  11   6        122.39        131.33         8.57 o
   6  11   6         26.58         30.23         2.62 o
   7  11   6         83.46         91.14         7.74 o
  -5 -10   7          2.76          5.09         1.35 o
  -4 -10   7          2.73          0.19         0.77 o
  -3 -10   7          0.55          1.93         1.03 o
  -7  -9   7          6.10          9.07         1.58 o
  -6  -9   7          0.29         -0.19         0.82 o
  -5  -9   7         36.93         37.61         2.52 o
  -4  -9   7         14.22         13.52         1.61 o
  -3  -9   7          0.04          1.03         1.29 o
  -2  -9   7         22.46         26.11         3.03 o
   1  -9   7          0.01          0.39         0.77 o
  -7  -8   7          0.88         -0.43         0.54 o
  -6  -8   7         42.52         45.61         2.17 o
  -5  -8   7          0.63          0.49         0.57 o
  -4  -8   7         18.19         15.32         1.43 o
  -3  -8   7          0.73          1.78         0.90 o
  -2  -8   7          1.20         -0.29         0.52 o
  -1  -8   7         46.01         43.18         2.90 o
   0  -8   7         69.36         72.00         7.16 o
   1  -8   7          0.40          1.01         0.68 o
   2  -8   7          0.03         -0.61         0.64 o
  -8  -7   7          2.81          1.11         0.84 o
  -7  -7   7          1.92          1.85         0.80 o
  -6  -7   7         12.34         10.68         0.98 o
  -5  -7   7         62.37         67.76         2.70 o
  -4  -7   7          3.63          2.95         0.69 o
  -3  -7   7          0.88          1.85         0.99 o
  -2  -7   7         18.44         26.24         3.55 o
  -1  -7   7        130.01        127.29         5.89 o
   0  -7   7          1.43          2.32         0.94 o
   1  -7   7          0.62          1.91         1.39 o
   2  -7   7         33.96         40.60         2.99 o
   3  -7   7          0.25          0.00         0.77 o
   4  -7   7         63.36         64.31         4.32 o
  -8  -6   7         90.03         89.29         4.49 o
  -7  -6   7         34.09         30.60         2.44 o
  -6  -6   7         31.68         33.00         2.48 o
  -5  -6   7          6.62          4.76         0.68 o
  -4  -6   7        174.10        143.99         4.34 o
  -3  -6   7          3.73          3.48         0.70 o
  -2  -6   7         29.40         28.04         1.71 o
  -1  -6   7         28.16         27.46         2.09 o
   0  -6   7         90.90        102.45         3.78 o
   1  -6   7          7.69         10.69         1.38 o
   2  -6   7          2.46          1.59         0.73 o
   3  -6   7         45.69         51.42         2.72 o
   4  -6   7          0.56         -0.48         0.48 o
   5  -6   7         26.50         31.07         2.33 o
  -8  -5   7         77.99         81.21         3.99 o
  -7  -5   7         38.16         38.57         4.83 o
  -6  -5   7          5.40          5.82         1.19 o
  -5  -5   7         42.29         36.01         2.45 o
  -4  -5   7          0.06         -0.14         0.34 o
  -3  -5   7         11.90         11.58         1.04 o
  -2  -5   7          1.18          1.21         0.42 o
  -1  -5   7         36.82         31.61         1.54 o
   0  -5   7         74.41         70.48         2.91 o
   1  -5   7        229.11        226.77         5.84 o
   2  -5   7          0.80          0.54         0.61 o
   3  -5   7        108.26        117.30         4.30 o
   4  -5   7        137.99        141.01         4.90 o
   5  -5   7         72.58         75.76         2.91 o
   6  -5   7         14.94         17.54         2.07 o
  -8  -4   7          3.68          2.23         0.65 o
  -7  -4   7        110.62        116.47         5.25 o
  -6  -4   7         46.01         45.89         6.70 o
  -5  -4   7         54.75         57.37         3.06 o
  -4  -4   7         45.41         43.50         2.96 o
  -3  -4   7        129.17        129.23         3.34 o
  -2  -4   7         74.24         67.04         2.22 o
  -1  -4   7         46.55         52.56         1.97 o
   0  -4   7          7.50         10.82         0.94 o
   1  -4   7         35.84         29.24         1.77 o
   2  -4   7         48.46         51.60         2.51 o
   3  -4   7         31.84         38.44         2.21 o
   4  -4   7         54.72         56.01         2.75 o
   5  -4   7         56.97         59.09         2.94 o
   6  -4   7          8.93          9.22         0.90 o
   7  -4   7         29.77         33.43         1.82 o
  -8  -3   7         73.65         79.14         3.59 o
  -7  -3   7         34.64         34.02         2.18 o
  -6  -3   7         15.37         18.50         1.56 o
  -5  -3   7        223.31        213.49        12.28 o
  -4  -3   7        161.74        161.94         6.27 o
  -3  -3   7          2.10          2.51         0.45 o
  -2  -3   7       1509.24       1480.63        26.02 o
  -1  -3   7        387.55        365.62         7.46 o
   0  -3   7        108.63        113.93         3.12 o
   1  -3   7        439.59        461.42         9.20 o
   2  -3   7        620.65        587.98        11.44 o
   3  -3   7         43.79         47.04         2.37 o
   4  -3   7        172.75        167.19         4.67 o
   5  -3   7        156.51        159.81         3.94 o
   6  -3   7          0.93          1.78         0.42 o
   7  -3   7         25.76         27.44         1.37 o
   8  -3   7        110.82        114.14         4.10 o
  -8  -2   7         59.84         60.52         3.29 o
  -7  -2   7         15.85         16.55         1.36 o
  -6  -2   7        160.28        164.93         5.80 o
  -5  -2   7         40.58         40.95         2.30 o
  -4  -2   7         23.85         25.60         2.49 o
  -3  -2   7          2.39          3.95         0.74 o
  -2  -2   7        558.37        543.41        10.30 o
  -1  -2   7        879.99        860.47        15.63 o
   0  -2   7        192.04        180.13         4.22 o
   1  -2   7        404.55        371.86         8.16 o
   2  -2   7        109.30        110.81         2.82 o
   3  -2   7        170.88        179.54         4.46 o
   4  -2   7        625.53        635.99        16.68 o
   5  -2   7        557.41        544.27         8.93 o
   6  -2   7         74.72         74.59         2.22 o
   7  -2   7        368.88        373.11         6.84 o
   8  -2   7         65.06         67.79         2.20 o
   9  -2   7          9.83          9.11         0.99 o
  -8  -1   7          1.96          3.61         0.64 o
  -7  -1   7          9.50          8.12         1.10 o
  -6  -1   7         28.16         27.82         1.77 o
  -5  -1   7         19.38         18.28         1.71 o
  -4  -1   7         12.04         11.11         1.01 o
  -3  -1   7        170.32        169.56         4.76 o
  -2  -1   7         10.08          9.00         0.63 o
  -1  -1   7          1.33          1.16         0.33 o
   0  -1   7         19.45         22.10         1.19 o
   1  -1   7        106.17         99.70         2.96 o
   2  -1   7          9.60          9.18         0.71 o
   3  -1   7         14.25         12.64         0.96 o
   4  -1   7        437.01        454.74         9.11 o
   5  -1   7        179.82        179.28         3.70 o
   6  -1   7         13.56         12.82         0.89 o
   7  -1   7         88.74         88.60         2.48 o
   8  -1   7         54.93         56.04         1.94 o
   9  -1   7         19.12         20.21         1.19 o
  -7   0   7          9.71          8.90         1.03 o
  -6   0   7         20.44         22.74         1.68 o
  -5   0   7         77.60         72.75         3.14 o
  -4   0   7         98.36         94.83         3.85 o
  -3   0   7         46.78         47.09         2.05 o
  -2   0   7          0.00          0.19         0.37 o
  -1   0   7        341.58        330.56         6.60 o
   0   0   7         87.86         78.19         2.25 o
   1   0   7         99.34         96.53         2.64 o
   2   0   7        269.77        258.11         5.05 o
   3   0   7         27.89         30.43         1.24 o
   4   0   7         70.24         65.15         2.86 o
   5   0   7         22.42         25.49         1.24 o
   6   0   7        274.18        264.14         5.48 o
   7   0   7          4.95          4.40         0.69 o
   8   0   7         35.57         38.52         1.69 o
   9   0   7          0.03         -0.31         0.31 o
  10   0   7         46.93         51.16         1.78 o
  -7   1   7         27.79         31.91         2.00 o
  -6   1   7         45.77         49.84         2.46 o
  -5   1   7          2.93          3.43         0.80 o
  -4   1   7          2.30          2.77         0.80 o
  -3   1   7        253.20        265.19         8.11 o
  -2   1   7         70.45         71.88         2.78 o
  -1   1   7         17.08         18.66         1.57 o
   0   1   7        156.25        155.10         3.86 o
   1   1   7        102.63        102.86         2.75 o
   2   1   7        300.18        297.83         7.44 o
   3   1   7        271.01        282.58         6.10 o
   4   1   7         43.34         38.36         1.53 o
   5   1   7        196.99        192.12         4.74 o
   6   1   7         27.07         25.35         1.26 o
   7   1   7          2.62          1.98         0.51 o
   8   1   7         37.68         41.04         1.72 o
   9   1   7          2.23          1.70         0.47 o
  10   1   7         41.54         42.87         1.87 o
  -6   2   7          5.04          4.56         0.81 o
  -5   2   7          1.21          0.73         0.56 o
  -4   2   7          0.77          0.84         0.55 o
  -3   2   7        143.18        138.86         5.06 o
  -2   2   7        319.69        311.40         9.34 o
  -1   2   7          1.11          0.11         0.27 o
   0   2   7        104.92        110.43         2.80 o
   1   2   7        125.11        122.82         3.08 o
   2   2   7          5.54          4.80         0.65 o
   3   2   7         63.76         74.47         2.30 o
   4   2   7        323.76        315.88         6.75 o
   5   2   7        239.38        229.83         4.78 o
   6   2   7         45.44         45.55         1.69 o
   7   2   7         54.12         53.56         1.93 o
   8   2   7          5.52          4.85         0.71 o
   9   2   7         52.56         53.99         2.09 o
  10   2   7          9.15          6.41         0.89 o
  -6   3   7         16.07         23.72         3.74 o
  -5   3   7        121.02        134.39         5.20 o
  -4   3   7         11.77         12.11         2.35 o
  -3   3   7        157.44        155.90         5.74 o
  -2   3   7        128.38        123.23         4.78 o
  -1   3   7         21.13         17.84         1.55 o
   0   3   7         48.58         45.08         1.76 o
   1   3   7          2.46          2.72         0.47 o
   2   3   7         26.50         31.22         1.34 o
   3   3   7         24.61         19.86         1.11 o
   4   3   7         44.88         43.62         1.40 o
   5   3   7         12.00         10.62         0.81 o
   6   3   7        236.65        226.50         6.01 o
   7   3   7         59.43         53.59         1.93 o
   8   3   7        187.36        184.08         4.33 o
   9   3   7         31.83         37.74         1.85 o
  10   3   7          0.57         -0.38         0.38 o
  11   3   7          7.24          6.17         1.27 o
  -5   4   7         73.32         81.62         4.03 o
  -4   4   7         41.55         45.88         2.73 o
  -3   4   7         24.90         23.48         1.94 o
  -2   4   7        336.96        323.67        10.14 o
  -1   4   7        109.44         94.83         4.13 o
   0   4   7          0.92          1.22         0.42 o
   1   4   7         58.34         52.01         2.08 o
   2   4   7         17.85         17.86         1.22 o
   3   4   7        275.27        269.00         5.78 o
   4   4   7          0.29          0.36         0.31 o
   5   4   7        135.33        125.79         3.08 o
   6   4   7         12.08         13.02         1.05 o
   7   4   7          0.34          0.23         0.38 o
   8   4   7          9.87          7.54         0.96 o
   9   4   7          3.70          2.52         0.59 o
  10   4   7          0.62          0.98         0.54 o
  11   4   7          0.18         -0.37         0.37 o
  -4   5   7         81.55         87.09         3.66 o
  -3   5   7         31.03         31.44         2.27 o
  -2   5   7        165.79        174.54         6.61 o
  -1   5   7        327.07        329.56        10.44 o
   0   5   7         42.35         41.50         1.74 o
   1   5   7        550.18        538.11        12.00 o
   2   5   7        319.61        286.62         7.09 o
   3   5   7        120.03        110.33         3.56 o
   4   5   7        632.52        635.74        12.16 o
   5   5   7        293.22        303.59         6.65 o
   6   5   7         38.44         36.20         1.72 o
   7   5   7        109.56        117.25         4.10 o
   8   5   7         28.01         28.51         1.89 o
   9   5   7         22.99         24.57         1.78 o
  10   5   7         30.74         30.90         1.70 o
  11   5   7         23.50         26.37         1.60 o
  -3   6   7        124.44        115.24         4.87 o
  -2   6   7         90.00         87.96         4.61 o
  -1   6   7          0.02         -0.54         0.54 o
   0   6   7         17.57         16.83         1.05 o
   1   6   7        282.41        262.44         6.76 o
   2   6   7         26.53         25.61         1.55 o
   3   6   7          1.65          0.75         0.43 o
   4   6   7        699.15        672.33        14.97 o
   5   6   7         30.15         32.89         1.94 o
   6   6   7        187.07        195.98         4.47 o
   7   6   7         18.66         18.16         1.51 o
   8   6   7          0.07          0.10         0.47 o
   9   6   7        101.70        102.71         3.99 o
  10   6   7        111.98        116.32         4.36 o
  11   6   7         48.81         47.22         4.05 o
  -1   7   7         15.23         19.17         4.51 o
   0   7   7          1.66          1.69         0.93 o
   1   7   7         15.91         13.89         1.13 o
   2   7   7          0.48          0.62         0.48 o
   3   7   7          9.78         12.00         1.15 o
   4   7   7          2.06          1.06         0.59 o
   5   7   7          4.94          6.90         1.07 o
   6   7   7          1.58          1.16         1.61 o
   7   7   7         85.84         86.15         5.74 o
   8   7   7          6.75          9.30         1.32 o
   9   7   7         36.95         36.94         2.58 o
  10   7   7         35.36         35.07         2.16 o
  11   7   7         38.33         45.52         3.51 o
   0   8   7          2.18          1.51         1.06 o
   1   8   7          0.02          0.36         0.42 o
   2   8   7         79.34         80.85         4.12 o
   3   8   7          0.01          0.06         0.38 o
   4   8   7         61.54         70.61         3.07 o
   5   8   7        100.22        111.83         5.04 o
   6   8   7         65.24         75.21         4.13 o
   7   8   7        108.35        125.62         8.44 o
   8   8   7         16.41         14.78         1.84 o
   9   8   7          3.73          2.45         0.96 o
  10   8   7          4.13          6.45         1.76 o
   1   9   7         16.93         18.27         1.26 o
   2   9   7         23.42         22.33         1.63 o
   3   9   7         18.97         18.83         2.09 o
   4   9   7          0.05          0.67         0.54 o
   5   9   7          3.66          3.88         1.09 o
   6   9   7          2.73          5.23         1.17 o
   7   9   7         74.35         93.01         7.35 o
   8   9   7          5.18          4.25         1.61 o
   9   9   7          7.75          7.38         3.26 o
  10   9   7        174.07        167.72         8.70 o
   4  10   7         27.08         28.88         2.84 o
   5  10   7         33.88         46.01         3.11 o
   6  10   7          1.87          1.94         0.89 o
   7  10   7          0.69          0.97         1.03 o
   8  10   7          3.71          2.58         1.10 o
   9  10   7         10.36         12.42         1.81 o
  -5  -9   8        156.19        158.82        10.70 o
  -4  -9   8         99.63        100.18         5.48 o
  -3  -9   8        102.42        120.28         5.46 o
  -2  -9   8         53.20         71.34         3.96 o
  -6  -8   8          6.54          7.82         0.87 o
  -5  -8   8         27.38         28.86         2.26 o
  -4  -8   8          9.14          4.16         1.90 o
  -3  -8   8          0.03          1.13         0.71 o
  -2  -8   8         14.10         15.01         1.73 o
  -1  -8   8          2.57          0.23         0.71 o
   0  -8   8          0.01         -0.58         0.71 o
   1  -8   8        150.40        156.89        10.38 o
   2  -8   8          7.50          8.80         1.61 o
  -7  -7   8         12.85          9.73         2.26 o
  -6  -7   8          1.07          2.03         0.85 o
  -5  -7   8         55.62         50.67         2.26 o
  -4  -7   8         28.31         28.10         3.07 o
  -3  -7   8         27.18         27.40         1.83 o
  -2  -7   8         99.08        105.51         7.61 o
  -1  -7   8         12.67          6.96         1.45 o
   0  -7   8          3.14          3.86         0.92 o
   1  -7   8          8.38          8.45         1.71 o
   2  -7   8        171.81        180.12         6.07 o
   3  -7   8          0.59          0.89         0.57 o
  -7  -6   8          4.49          5.41         1.35 o
  -6  -6   8          3.28          4.24         2.77 o
  -5  -6   8        104.26         99.22         3.15 o
  -4  -6   8         87.32         83.52         3.06 o
  -3  -6   8          2.86          2.10         0.59 o
  -2  -6   8         53.97         48.17         2.35 o
  -1  -6   8         11.17         14.61         1.94 o
   0  -6   8          1.28          0.62         0.56 o
   1  -6   8         74.73         86.21         4.70 o
   2  -6   8          0.93          0.49         0.63 o
   3  -6   8          5.88          4.77         1.06 o
   4  -6   8          0.91          1.21         0.68 o
  -7  -5   8          0.51         -0.45         0.45 o
  -6  -5   8          0.01          0.09         0.67 o
  -5  -5   8         63.15         67.41         4.51 o
  -4  -5   8        145.69        133.27         7.05 o
  -3  -5   8         79.26         80.42         2.95 o
  -2  -5   8         52.25         49.61         2.02 o
  -1  -5   8         76.78         80.07         2.72 o
   0  -5   8          0.46          0.50         0.53 o
   1  -5   8         24.82         28.11         1.92 o
   2  -5   8         71.10         79.06         3.55 o
   3  -5   8         13.65         14.91         1.56 o
   4  -5   8         15.19         15.44         1.49 o
   5  -5   8          0.01         -0.77         0.83 o
  -8  -4   8         15.35         22.11         3.61 o
  -7  -4   8         43.76         44.65         5.87 o
  -6  -4   8          9.73         11.15         1.37 o
  -5  -4   8          0.32         -0.54         0.64 o
  -4  -4   8          0.13          0.87         0.68 o
  -3  -4   8         10.73          9.44         0.87 o
  -2  -4   8         12.84         15.06         1.06 o
  -1  -4   8         20.02         18.07         1.18 o
   0  -4   8          1.80          0.89         0.46 o
   1  -4   8        178.20        166.52         5.19 o
   2  -4   8         64.07         76.40         3.23 o
   3  -4   8         81.35         83.04         3.49 o
   4  -4   8        150.63        160.93         5.38 o
   5  -4   8         15.37         12.64         1.49 o
   6  -4   8         19.70         20.74         1.65 o
   7  -4   8        110.20        131.75         9.02 o
  -7  -3   8         43.61         42.58         2.56 o
  -6  -3   8         50.60         54.09         3.51 o
  -5  -3   8          1.48          0.98         0.58 o
  -4  -3   8         52.37         53.95         5.45 o
  -3  -3   8         73.79         69.71         2.15 o
  -2  -3   8         17.02         14.96         1.02 o
  -1  -3   8         45.70         39.54         1.68 o
   0  -3   8         52.58         53.46         2.04 o
   1  -3   8          2.98          1.27         0.52 o
   2  -3   8         42.38         37.78         2.09 o
   3  -3   8          8.06          5.33         1.05 o
   4  -3   8         15.27         14.49         1.46 o
   5  -3   8         34.44         34.34         2.17 o
   6  -3   8        123.80        126.94         4.70 o
   7  -3   8         29.70         30.89         2.23 o
  -7  -2   8        100.01        105.33         9.67 o
  -6  -2   8         34.04         37.97         2.35 o
  -5  -2   8        333.15        333.62        10.16 o
  -4  -2   8        160.00        156.54         6.63 o
  -3  -2   8        169.17        153.94         4.70 o
  -2  -2   8         65.42         62.04         2.03 o
  -1  -2   8         50.85         48.14         1.81 o
   0  -2   8        142.97        139.79         3.66 o
   1  -2   8         97.72         92.92         2.83 o
   2  -2   8         32.76         36.46         1.97 o
   3  -2   8         46.08         51.14         2.10 o
   4  -2   8         52.97         59.25         2.80 o
   5  -2   8         18.55         20.83         1.68 o
   6  -2   8          2.89          3.08         0.86 o
   7  -2   8         30.19         37.03         2.25 o
   8  -2   8          9.54          9.99         1.93 o
  -7  -1   8         12.49         14.63         1.48 o
  -6  -1   8         38.13         38.67         2.71 o
  -5  -1   8        220.91        222.36         7.36 o
  -4  -1   8          0.63          1.10         0.50 o
  -3  -1   8        136.04        132.35         4.19 o
  -2  -1   8        204.14        204.84         5.68 o
  -1  -1   8         17.01         15.51         0.96 o
   0  -1   8         64.07         65.83         2.17 o
   1  -1   8        568.76        575.20        11.08 o
   2  -1   8          8.09          6.70         0.80 o
   3  -1   8        208.97        190.53         4.70 o
   4  -1   8          7.51          8.17         1.20 o
   5  -1   8        209.89        203.49         6.05 o
   6  -1   8         23.55         23.32         1.75 o
   7  -1   8          0.37          0.29         0.49 o
   8  -1   8         25.21         27.45         1.46 o
   9  -1   8         12.42         12.46         1.87 o
  -7   0   8         15.12         17.08         2.19 o
  -6   0   8         28.53         29.14         2.26 o
  -5   0   8         22.15         21.79         1.63 o
  -4   0   8          3.24          3.58         0.91 o
  -3   0   8         33.18         30.34         1.70 o
  -2   0   8        142.45        136.46         4.20 o
  -1   0   8          2.96          3.52         0.51 o
   0   0   8        285.00        277.23         5.90 o
   1   0   8         26.19         26.05         1.31 o
   2   0   8         13.14         12.42         0.94 o
   3   0   8         59.46         60.90         2.60 o
   4   0   8          0.03          0.01         0.39 o
   5   0   8          0.05         -0.23         0.43 o
   6   0   8        457.93        444.81        10.98 o
   7   0   8         38.05         39.22         2.27 o
   8   0   8         32.32         32.68         1.47 o
   9   0   8         28.98         30.32         1.44 o
  -6   1   8          2.37          2.44         1.39 o
  -5   1   8        106.38        110.94         6.19 o
  -4   1   8         16.42         20.62         1.70 o
  -3   1   8         21.11         22.12         1.79 o
  -2   1   8          1.81          0.90         0.49 o
  -1   1   8          5.19          5.67         0.60 o
   0   1   8         67.05         55.00         1.87 o
   1   1   8        270.78        241.87         5.34 o
   2   1   8         14.34         19.14         1.50 o
   3   1   8         52.60         52.98         2.48 o
   4   1   8        101.16         87.58         2.79 o
   5   1   8          0.51          0.37         0.44 o
   6   1   8        108.32         99.28         3.74 o
   7   1   8        196.60        195.18         6.81 o
   8   1   8          3.03          3.34         0.69 o
   9   1   8         15.51         15.66         1.06 o
  10   1   8         27.82         33.43         2.67 o
  -5   2   8         19.63         20.20         1.74 o
  -4   2   8         16.32         16.06         1.46 o
  -3   2   8         44.65         48.35         2.67 o
  -2   2   8          4.58          4.09         0.98 o
  -1   2   8         30.36         33.79         2.22 o
   0   2   8        184.93        176.90         4.12 o
   1   2   8        608.26        556.03        10.67 o
   2   2   8          0.48          1.24         0.41 o
   3   2   8        294.14        268.13         5.90 o
   4   2   8         93.57         81.23         5.18 o
   5   2   8         42.49         39.09         1.76 o
   6   2   8         97.54         97.81         3.65 o
   7   2   8        111.77        106.57         4.76 o
   8   2   8          1.74          2.27         0.65 o
   9   2   8        107.30        112.79         3.38 o
  10   2   8         23.74         21.77         1.41 o
  -5   3   8          0.26          0.64         0.51 o
  -4   3   8          0.56         -0.26         0.40 o
  -3   3   8         18.27         18.86         1.73 o
  -2   3   8         81.39         79.93         3.77 o
  -1   3   8         11.65         10.18         1.36 o
   0   3   8          9.09          8.08         0.79 o
   1   3   8         17.59         20.84         1.30 o
   2   3   8         82.38         85.17         2.56 o
   3   3   8          4.63          6.68         0.81 o
   4   3   8        417.03        403.09         9.63 o
   5   3   8         59.79         51.20         2.06 o
   6   3   8        164.42        155.63         5.31 o
   7   3   8        133.67        132.78         4.52 o
   8   3   8          4.65          4.92         1.03 o
   9   3   8        179.58        185.43         5.90 o
  10   3   8         42.43         41.47         2.41 o
  -4   4   8          1.90          2.04         0.58 o
  -3   4   8          1.09          1.12         0.56 o
  -2   4   8         49.71         50.89         4.19 o
  -1   4   8        125.36        124.22         7.96 o
   0   4   8         42.54         37.89         1.63 o
   1   4   8          0.72          0.08         0.39 o
   2   4   8         14.69         16.19         1.21 o
   3   4   8         51.62         51.46         2.01 o
   4   4   8         31.80         34.11         1.86 o
   5   4   8        287.11        279.47         7.33 o
   6   4   8        186.93        187.38        10.46 o
   7   4   8        222.80        212.52         6.16 o
   8   4   8         25.42         25.12         2.24 o
   9   4   8          0.57          0.61         0.55 o
  10   4   8        112.94        112.97         4.32 o
  -3   5   8          3.33          3.89         0.90 o
  -2   5   8         16.92         17.45         2.84 o
  -1   5   8          9.18         12.04         1.65 o
   0   5   8          0.01         -0.05         0.27 o
   1   5   8         80.15         77.56         2.81 o
   2   5   8          0.39          0.48         0.54 o
   3   5   8        239.27        230.72         6.18 o
   4   5   8         72.75         74.63         3.63 o
   5   5   8         66.11         68.55         2.85 o
   6   5   8         24.18         22.73         2.04 o
   7   5   8        160.87        161.04         4.60 o
   8   5   8         41.97         42.14         2.39 o
   9   5   8          0.48          0.12         0.41 o
  10   5   8         79.17         85.17         3.65 o
  11   5   8          2.72          1.10         1.03 o
  -2   6   8         24.07         20.39         2.10 o
  -1   6   8         12.53         12.10         1.99 o
   0   6   8         51.78         48.75         5.64 o
   1   6   8          3.37          2.27         0.59 o
   2   6   8         71.85         74.74         2.90 o
   3   6   8         41.93         47.31         2.26 o
   4   6   8         87.05         84.72         4.03 o
   5   6   8        170.05        179.22         6.53 o
   6   6   8         28.42         32.17         4.03 o
   7   6   8          2.93          2.53         0.78 o
   8   6   8         31.94         40.26         2.33 o
   9   6   8         31.39         35.42         2.20 o
  10   6   8         23.63         26.07         1.91 o
  -1   7   8         11.68         12.44         2.84 o
   0   7   8        112.07        117.57         5.56 o
   1   7   8          3.64          2.76         0.59 o
   2   7   8          1.32          1.33         0.54 o
   3   7   8        151.44        150.59         4.74 o
   4   7   8         57.52         54.31         3.16 o
   5   7   8         14.00         16.06         1.81 o
   6   7   8         49.37         54.59         4.45 o
   8   7   8        109.48        120.23         5.49 o
   9   7   8          4.95          3.16         0.82 o
  10   7   8        154.20        167.02         5.69 o
   1   8   8         44.86         43.57         3.02 o
   2   8   8          0.08         -0.35         0.35 o
   3   8   8          0.38          0.97         0.57 o
   4   8   8         43.06         38.71         2.63 o
   5   8   8         40.94         44.79         3.87 o
   6   8   8          6.49          7.16         1.87 o
   8   8   8          1.04          2.32         1.42 o
   9   8   8          0.33          2.04         1.58 o
  10   8   8         15.06         15.44         2.34 o
   2   9   8         17.52         17.77         2.09 o
   3   9   8         89.46         89.94         7.76 o
   4   9   8         25.68         30.75         2.90 o
   5   9   8          6.82          7.74         1.74 o
   6   9   8        124.09        124.20         7.48 o
   8   9   8          9.06         11.73         2.19 o
   9   9   8         62.37         67.31         4.01 o
   6  10   8        190.57        186.08        10.96 o
  -5  -8   9          0.91          1.35         0.97 o
  -4  -8   9         10.04          7.16         2.13 o
  -3  -8   9          6.71          7.17         1.29 o
  -2  -8   9         14.97         18.08         3.80 o
  -1  -8   9         42.19         47.62         3.14 o
   0  -8   9         20.46         21.01         3.09 o
  -5  -7   9         12.13         10.40         0.91 o
  -4  -7   9          0.07          0.56         0.46 o
  -3  -7   9         30.15         33.17         2.29 o
  -2  -7   9          0.03         -0.06         0.77 o
  -1  -7   9         17.17         19.12         2.77 o
   0  -7   9         59.92         62.34         4.30 o
   1  -7   9         12.52         12.94         1.78 o
   2  -7   9         63.39         62.89         4.17 o
  -6  -6   9         65.86         72.64         4.67 o
  -5  -6   9          1.46          1.45         0.83 o
  -4  -6   9          0.45          0.16         0.41 o
  -3  -6   9         82.39         84.32         3.25 o
  -2  -6   9          3.62          1.42         1.35 o
  -1  -6   9          3.71          5.02         0.96 o
   0  -6   9         52.99         59.30         2.94 o
   1  -6   9        120.03        136.40         5.20 o
   2  -6   9         51.26         50.50         3.64 o
   3  -6   9         56.67         67.05         3.38 o
   4  -6   9         15.03         17.73         2.39 o
  -6  -5   9          8.21          9.43         1.69 o
  -5  -5   9         30.53         30.41         2.67 o
  -4  -5   9         90.21         81.13         2.78 o
  -3  -5   9        148.47        146.41         4.49 o
  -2  -5   9        145.65        147.14         4.67 o
  -1  -5   9         77.21         86.75         3.96 o
   0  -5   9         84.14         93.06         3.73 o
   1  -5   9         24.68         26.30         1.91 o
   2  -5   9          0.02          0.90         0.68 o
   3  -5   9        125.40        131.18         4.90 o
   4  -5   9         39.16         42.94         3.06 o
   5  -5   9         25.17         26.88         3.03 o
  -7  -4   9         14.75         14.95         4.64 o
  -6  -4   9          0.69          1.24         0.71 o
  -5  -4   9        101.65        109.31         5.03 o
  -4  -4   9          7.51          9.27         2.03 o
  -3  -4   9         95.82         90.99         3.09 o
  -2  -4   9        246.76        235.89         5.62 o
  -1  -4   9         15.80         15.71         1.17 o
   0  -4   9         76.40         88.20         3.87 o
   1  -4   9          8.20          8.72         1.27 o
   2  -4   9          7.34          8.27         1.29 o
   3  -4   9         56.32         55.37         3.78 o
   4  -4   9         22.60         29.18         2.09 o
   5  -4   9          0.80         -0.38         0.48 o
   6  -4   9         83.19         87.99         4.65 o
  -7  -3   9          6.68          5.03         1.61 o
  -6  -3   9         29.95         28.99         2.08 o
  -5  -3   9         48.39         44.88         2.87 o
  -4  -3   9         33.93         34.49         3.51 o
  -3  -3   9         49.53         45.45         1.64 o
  -2  -3   9        300.77        297.44         8.21 o
  -1  -3   9         76.80         76.93         2.60 o
   0  -3   9         21.02         22.47         1.35 o
   1  -3   9        173.54        177.11         5.43 o
   2  -3   9         14.99         11.04         1.62 o
   3  -3   9        339.84        343.61        11.61 o
   4  -3   9        158.13        156.84         5.38 o
   5  -3   9         30.06         30.41         3.25 o
   6  -3   9         71.23         79.06         3.60 o
   7  -3   9         28.11         28.36         3.61 o
  -6  -2   9        117.55        116.09         4.86 o
  -5  -2   9          0.76          0.95         0.46 o
  -4  -2   9          6.52          8.42         1.18 o
  -3  -2   9        119.20        117.33         4.09 o
  -2  -2   9         49.58         52.34         1.90 o
  -1  -2   9         14.17         13.67         1.01 o
   0  -2   9        175.29        161.66         4.21 o
   1  -2   9        172.53        164.32         4.31 o
   2  -2   9         25.12         19.51         1.52 o
   3  -2   9         47.63         50.71         2.56 o
   4  -2   9        348.07        358.59         9.43 o
   5  -2   9         35.80         38.35         2.36 o
   6  -2   9          2.29          2.24         0.94 o
   7  -2   9        171.42        181.82         6.05 o
  -6  -1   9         30.82         30.81         2.45 o
  -5  -1   9         33.75         37.57         2.84 o
  -4  -1   9          4.25          3.18         0.83 o
  -3  -1   9          7.63          5.62         0.94 o
  -2  -1   9         17.77         19.15         1.70 o
  -1  -1   9         19.26         19.63         1.19 o
   0  -1   9          0.04         -0.09         0.32 o
   1  -1   9        122.28        118.79         3.40 o
   2  -1   9         52.00         52.63         2.47 o
   3  -1   9          2.53          2.18         0.91 o
   4  -1   9        149.51        162.76         5.36 o
   5  -1   9          8.41          7.88         1.25 o
   6  -1   9         11.19         12.43         1.42 o
   7  -1   9          9.45          8.98         1.19 o
   8  -1   9         16.01         17.33         1.47 o
  -5   0   9         11.62         12.83         2.45 o
  -4   0   9         58.49         63.51         3.24 o
  -3   0   9         61.99         63.01         3.20 o
  -2   0   9         23.81         25.47         2.23 o
  -1   0   9        167.73        159.47         3.93 o
   0   0   9         40.95         39.91         1.66 o
   1   0   9        105.43         98.10         2.94 o
   2   0   9        207.05        198.71         4.85 o
   3   0   9         24.62         19.21         1.50 o
   4   0   9         20.75         19.55         1.57 o
   5   0   9         30.28         32.41         2.10 o
   6   0   9          8.49          6.40         1.12 o
   7   0   9        130.09        127.52         4.66 o
   8   0   9          0.09          0.80         0.50 o
   9   0   9         14.33          9.48         2.71 o
  -5   1   9          2.46          1.14         0.81 o
  -4   1   9         41.84         45.97         2.68 o
  -3   1   9        129.22        135.50         5.37 o
  -2   1   9         10.01          8.49         1.71 o
  -1   1   9         12.02          9.68         0.69 o
   0   1   9          3.93          2.79         0.52 o
   1   1   9        135.83        121.39         3.35 o
   2   1   9         71.88         78.72         2.57 o
   3   1   9         21.67         22.66         1.63 o
   4   1   9         18.90         18.69         1.49 o
   5   1   9         98.39        102.03         3.88 o
   6   1   9         97.31         89.07         4.33 o
   7   1   9         64.50         72.74         3.29 o
   8   1   9          9.34         11.13         1.30 o
   9   1   9         13.21         12.85         1.22 o
  -5   2   9         35.36         38.41         4.58 o
  -4   2   9         23.43         24.75         1.90 o
  -3   2   9        120.49        125.26         6.87 o
  -2   2   9        284.83        271.74        15.37 o
  -1   2   9         53.70         52.90         3.03 o
   0   2   9         60.34         53.85         2.27 o
   1   2   9         54.50         59.01         2.10 o
   2   2   9          4.86          3.15         0.80 o
   3   2   9         82.17         78.36         2.61 o
   4   2   9         53.35         45.20         2.31 o
   5   2   9          1.01         -0.38         0.38 o
   6   2   9         91.14         90.96         3.64 o
   7   2   9          0.27          0.89         0.54 o
   8   2   9          6.36          7.36         1.22 o
   9   2   9         11.79         16.21         1.52 o
  -4   3   9         40.04         45.31         4.90 o
  -3   3   9         87.82         96.84         4.42 o
  -2   3   9         26.77         28.32         2.23 o
  -1   3   9         10.28         12.08         1.57 o
   0   3   9        247.82        220.21         6.25 o
   1   3   9          5.42          6.42         0.91 o
   2   3   9        155.52        147.91         3.89 o
   3   3   9        322.86        296.03         6.56 o
   4   3   9         31.30         27.42         1.78 o
   5   3   9          5.63          7.34         1.12 o
   6   3   9         41.13         38.73         3.34 o
   7   3   9          8.01          9.54         1.52 o
   8   3   9         52.78         55.63         3.95 o
   9   3   9          0.33          0.66         0.63 o
  -3   4   9          4.83          6.37         1.04 o
  -2   4   9          7.27          9.44         1.87 o
  -1   4   9          0.64          0.85         0.90 o
   0   4   9         76.19         72.80         2.59 o
   1   4   9        119.23        110.06         3.58 o
   2   4   9        134.66        120.86         3.93 o
   3   4   9        193.25        202.80         8.79 o
   4   4   9          0.00         -0.11         0.51 o
   5   4   9          0.44         -0.02         0.53 o
   6   4   9         16.07         15.55         1.75 o
   7   4   9         34.29         34.12         2.13 o
   8   4   9         95.52        101.76         4.36 o
   9   4   9         21.89         22.47         2.15 o
  -2   5   9          7.65          8.74         1.77 o
  -1   5   9         12.56         11.86         1.84 o
   0   5   9         12.18         10.21         1.61 o
   1   5   9         48.49         45.99         2.77 o
   2   5   9          7.56          4.10         1.24 o
   3   5   9          0.90          1.02         0.51 o
   4   5   9         45.23         37.05         2.60 o
   5   5   9         73.34         72.53         3.82 o
   6   5   9          4.51          3.53         0.87 o
   7   5   9          3.25          4.46         1.18 o
   8   5   9         48.81         48.88         3.16 o
   9   5   9        149.98        161.79         6.65 o
  10   5   9         11.53         14.89         2.71 o
  -1   6   9         10.99         10.70         2.00 o
   0   6   9         15.94         17.28         2.10 o
   1   6   9          1.57          1.66         0.58 o
   2   6   9          5.61          5.24         0.89 o
   3   6   9          6.26          6.55         1.48 o
   4   6   9          6.58          5.61         1.28 o
   5   6   9          2.14          2.57         0.97 o
   6   6   9         65.19         63.39         3.63 o
   8   6   9          4.51          4.61         1.19 o
   9   6   9          0.02         -0.26         0.59 o
  10   6   9          2.15          0.39         0.84 o
   0   7   9         30.90         30.88         4.64 o
   1   7   9         44.15         46.48         4.16 o
   2   7   9         24.26         20.22         1.52 o
   3   7   9         47.76         52.75         2.51 o
   4   7   9         12.77         15.58         2.00 o
   5   7   9         13.48         10.01         1.90 o
   6   7   9         13.54         17.47         2.64 o
   9   7   9          3.43          4.32         1.29 o
   2   8   9         25.75         25.16         2.80 o
   3   8   9         19.13         20.24         1.88 o
   4   8   9         16.94         16.95         1.69 o
   5   8   9          6.99          4.45         1.35 o
   6   8   9         60.83         58.01         4.71 o
   9   8   9         82.60         83.47         6.45 o
   6   9   9          8.10          6.45         1.55 o
   7   9   9          1.01          1.10         0.71 o
  -4  -7  10         77.88         82.31         6.06 o
  -2  -7  10         52.23         65.44         3.62 o
  -1  -7  10          1.80          1.24         0.71 o
   0  -7  10         76.19         89.90         4.62 o
   1  -7  10          5.57          0.95         1.68 o
  -4  -6  10          9.07          5.41         1.25 o
  -3  -6  10          0.29          0.05         0.39 o
  -2  -6  10          3.94          3.55         1.16 o
  -1  -6  10          0.07          0.09         0.58 o
   0  -6  10         37.01         39.48         2.38 o
   1  -6  10         76.83         83.27         3.75 o
   2  -6  10         45.17         53.08         3.76 o
   3  -6  10          7.58          9.73         3.48 o
  -5  -5  10         41.55         44.93         3.15 o
  -4  -5  10          1.88          1.51         0.93 o
  -3  -5  10          3.81          3.63         0.76 o
  -2  -5  10         49.00         53.02         3.37 o
  -1  -5  10          1.70          2.71         0.66 o
   0  -5  10          1.50          1.20         0.57 o
   1  -5  10         29.65         31.34         2.11 o
   2  -5  10          0.07          0.12         1.29 o
   3  -5  10          7.29          8.72         1.45 o
   4  -5  10          0.51          1.08         0.61 o
  -5  -4  10         19.62         19.88         2.12 o
  -4  -4  10          0.14          0.60         0.81 o
  -3  -4  10         10.32         10.38         1.72 o
  -2  -4  10         71.26         67.03         2.49 o
  -1  -4  10          0.23          1.07         0.45 o
   0  -4  10         23.22         27.86         1.88 o
   1  -4  10          1.00          0.83         0.54 o
   2  -4  10         62.20         70.45         3.30 o
   3  -4  10          0.49          1.87         0.82 o
   4  -4  10          1.42          2.35         1.01 o
   5  -4  10          1.33          2.59         1.10 o
  -5  -3  10          0.53         -0.10         0.66 o
  -4  -3  10          2.09          1.24         1.10 o
  -3  -3  10         13.29         14.57         1.61 o
  -2  -3  10         15.94         16.01         1.92 o
  -1  -3  10        159.63        164.58         4.95 o
   0  -3  10          0.04          0.35         0.55 o
   1  -3  10          2.85          1.98         0.82 o
   2  -3  10         63.72         64.68         3.05 o
   3  -3  10          9.34          6.65         1.50 o
   4  -3  10         35.36         39.39         3.14 o
   5  -3  10         46.69         51.69         2.86 o
   6  -3  10         77.93         91.64         4.70 o
  -5  -2  10         48.64         49.43         2.96 o
  -4  -2  10         13.34         13.03         1.57 o
  -3  -2  10          5.68          4.84         1.03 o
  -2  -2  10          0.30         -0.43         0.43 o
  -1  -2  10         12.60         13.16         1.15 o
   0  -2  10         81.89         77.18         2.69 o
   1  -2  10         32.49         32.69         2.36 o
   2  -2  10          0.36          0.55         0.51 o
   3  -2  10          1.01          0.58         0.54 o
   4  -2  10         97.07         96.82         7.25 o
   5  -2  10        104.54        109.45         4.43 o
   6  -2  10         10.45          9.66         1.39 o
  -4  -1  10          3.55          1.08         1.19 o
  -3  -1  10          0.66         -0.40         0.40 o
  -2  -1  10          0.03          0.05         0.67 o
  -1  -1  10         33.26         30.13         1.47 o
   0  -1  10          0.23         -0.30         0.30 o
   1  -1  10          0.07         -0.33         0.33 o
   2  -1  10          1.45          1.63         0.61 o
   3  -1  10         24.79         22.73         1.71 o
   4  -1  10         69.61         68.82         4.93 o
   5  -1  10         99.40         91.01         4.16 o
   6  -1  10         45.52         50.57         2.83 o
   7  -1  10         14.85         13.95         1.51 o
  -5   0  10          0.11         -0.52         1.80 o
  -4   0  10         22.24         22.55         3.35 o
  -3   0  10         20.86         21.14         2.02 o
  -2   0  10         10.98         10.35         1.89 o
  -1   0  10         31.92         30.92         1.39 o
   0   0  10        213.54        198.70         5.97 o
   1   0  10          2.17          1.29         0.50 o
   2   0  10         28.50         29.02         1.62 o
   3   0  10         10.72          9.01         1.34 o
   4   0  10          3.43          3.68         0.90 o
   5   0  10          0.02         -0.41         0.77 o
   6   0  10         35.39         39.91         2.49 o
   7   0  10         61.06         63.29         3.17 o
   8   0  10         30.78         34.67         2.62 o
  -4   1  10         20.36         18.08         3.06 o
  -3   1  10         61.60         59.78         4.06 o
  -2   1  10         18.33         16.62         1.75 o
  -1   1  10         34.93         31.18         1.30 o
   0   1  10         97.55         87.36         2.72 o
   1   1  10        290.16        264.29         6.10 o
   2   1  10         83.09         80.24         2.74 o
   3   1  10         92.22         90.65         3.53 o
   4   1  10        102.23         95.83         3.77 o
   5   1  10        230.11        215.75         8.35 o
   6   1  10         74.52         71.49         3.97 o
   7   1  10          4.60          5.80         1.10 o
   8   1  10          0.02          0.06         0.76 o
  -3   2  10         66.02         61.00         3.49 o
  -2   2  10          0.07         -0.55         0.55 o
  -1   2  10          0.28          0.65         0.67 o
   0   2  10         49.77         44.95         2.58 o
   1   2  10         46.16         50.69         2.01 o
   2   2  10         50.75         41.25         1.84 o
   3   2  10        179.51        166.42         5.19 o
   4   2  10          0.15         -0.48         0.48 o
   5   2  10         68.49         62.09         4.50 o
   6   2  10        230.88        223.25         8.59 o
   7   2  10         39.07         41.18         2.70 o
   8   2  10         64.15         58.65         3.07 o
   9   2  10        121.12        108.60         8.25 o
  -2   3  10         64.44         74.39         7.32 o
  -1   3  10         33.69         36.88         2.66 o
   0   3  10          0.39          0.66         0.35 o
   1   3  10        100.68         85.44         3.08 o
   2   3  10          3.26          3.63         0.77 o
   3   3  10         68.25         69.74         2.98 o
   4   3  10         64.15         67.76         3.83 o
   5   3  10         13.29         11.95         1.34 o
   6   3  10        116.36        114.26         5.49 o
   7   3  10         51.10         51.83         3.22 o
   8   3  10         11.47         14.09         2.00 o
   9   3  10         40.48         39.89         2.98 o
  -1   4  10        179.17        181.73         8.12 o
   0   4  10         43.99         40.85         2.95 o
   1   4  10         29.42         28.76         1.63 o
   2   4  10          0.27         -0.05         0.94 o
   3   4  10         91.66         88.81         3.38 o
   4   4  10         51.60         50.40         3.07 o
   5   4  10         71.39         71.96         3.14 o
   6   4  10          1.04          0.26         2.32 o
   7   4  10         22.71         26.53         2.41 o
   8   4  10          0.22          0.60         0.56 o
   9   4  10          0.92          0.39         1.03 o
   0   5  10         16.14         16.16         2.19 o
   1   5  10        269.32        268.24         7.01 o
   2   5  10         24.05         29.11         1.81 o
   3   5  10          0.40         -0.35         0.35 o
   4   5  10        237.40        225.92         8.00 o
   5   5  10        196.09        202.22         7.45 o
   6   5  10          1.32          0.29         0.76 o
   7   5  10         62.68         70.71         4.10 o
   8   5  10         14.17         15.33         1.78 o
   9   5  10         55.07         61.33         3.69 o
   1   6  10         49.87         52.22         2.17 o
   2   6  10         67.16         65.98         2.83 o
   3   6  10         15.88         14.79         1.55 o
   4   6  10        132.22        137.13         5.67 o
   5   6  10         39.26         43.24         2.99 o
   6   6  10          0.85          1.45         0.83 o
   9   6  10        101.25        120.84         5.61 o
   2   7  10          0.66          0.37         0.70 o
   3   7  10          2.03          1.51         1.61 o
   4   7  10         54.17         57.11         5.83 o
   5   7  10          0.68          0.52         0.90 o
   6   7  10         16.46         23.92         2.84 o
   4   8  10          5.95          2.45         1.42 o
   6   8  10         23.19         24.56         2.97 o
   7   8  10         56.28         66.52         5.29 o
   0  -6  11          9.82         12.31         3.48 o
  -3  -5  11        134.17        129.55         4.75 o
  -2  -5  11         62.10         56.50         2.88 o
  -1  -5  11         96.88        113.83         6.38 o
   0  -5  11         57.49         64.26         3.95 o
   1  -5  11         52.65         51.00         3.83 o
   2  -5  11          9.96         11.02         1.98 o
  -3  -4  11         11.62         12.23         1.37 o
  -2  -4  11          1.01          0.48         1.55 o
  -1  -4  11          2.50          3.25         1.21 o
   0  -4  11         16.63         20.56         3.75 o
   1  -4  11          5.45          5.58         1.29 o
   2  -4  11        105.54        106.56         4.31 o
   3  -4  11         47.85         52.20         4.22 o
  -4  -3  11         16.44         15.54         2.71 o
  -3  -3  11         10.93          9.59         1.62 o
  -2  -3  11          3.30          4.52         0.68 o
  -1  -3  11          4.88          5.14         1.06 o
   0  -3  11         10.07         15.01         1.42 o
   1  -3  11         24.26         25.71         2.83 o
   2  -3  11         31.49         37.87         2.33 o
   3  -3  11          4.04          4.20         0.83 o
   4  -3  11         14.17         15.08         1.73 o
  -4  -2  11         23.74         19.47         3.09 o
  -3  -2  11         40.27         44.32         4.58 o
  -2  -2  11        103.36        102.60         2.98 o
  -1  -2  11          6.15          5.67         0.83 o
   0  -2  11          8.35          4.69         0.81 o
   1  -2  11        173.50        185.68         6.39 o
   2  -2  11          8.66          7.80         2.43 o
   3  -2  11          6.09          6.22         1.16 o
   4  -2  11         21.13         23.00         5.00 o
   5  -2  11          0.53          0.34         2.80 o
   6  -2  11         30.16         29.91         3.35 o
  -3  -1  11          0.00         -0.50         0.50 o
  -2  -1  11         88.48         91.05         4.84 o
  -1  -1  11         57.35         56.11         2.56 o
   0  -1  11         62.85         70.64         2.58 o
   1  -1  11         44.97         46.55         2.10 o
   2  -1  11        158.83        163.90         5.38 o
   3  -1  11         91.50         95.00         5.65 o
   4  -1  11         74.81         86.53         3.73 o
   5  -1  11          0.84          1.67         1.09 o
   6  -1  11        133.18        148.90         5.48 o
  -3   0  11          0.60          2.40         0.98 o
  -2   0  11          1.57          0.79         0.80 o
  -1   0  11          0.01         -0.15         0.40 o
   0   0  11         18.22         20.82         1.79 o
   1   0  11         34.64         37.35         1.79 o
   2   0  11          1.52          1.30         0.54 o
   3   0  11         14.33         14.60         1.39 o
   4   0  11         19.73         20.98         1.77 o
   5   0  11          6.91          5.62         1.64 o
   6   0  11         34.65         39.54         3.41 o
   7   0  11        164.87        173.99         7.63 o
  -3   1  11         19.95         20.37         3.29 o
  -2   1  11          4.30          4.85         1.45 o
  -1   1  11          3.61          2.16         1.77 o
   0   1  11         14.63         13.90         1.10 o
   1   1  11         18.11         17.60         1.23 o
   2   1  11          9.13          9.44         1.28 o
   3   1  11          6.61          6.72         1.10 o
   4   1  11          7.24          9.97         1.31 o
   5   1  11         11.57         13.19         2.05 o
   6   1  11         16.48         14.26         2.55 o
   7   1  11         20.71         25.33         2.01 o
  -2   2  11          5.75          3.37         1.10 o
  -1   2  11         52.14         49.73         4.32 o
   0   2  11         36.90         30.19         1.53 o
   1   2  11        191.34        184.23         5.39 o
   2   2  11         23.66         20.56         1.33 o
   3   2  11         13.23          9.03         1.21 o
   4   2  11         20.63         28.60         1.99 o
   5   2  11         39.67         40.56         2.47 o
   6   2  11          0.86          2.18         1.00 o
   7   2  11          5.85          4.72         1.30 o
   8   2  11         28.27         34.09         3.19 o
  -1   3  11         12.58         12.72         2.97 o
   0   3  11          9.68          5.77         1.32 o
   1   3  11         16.99         16.43         1.33 o
   2   3  11         45.35         43.12         2.20 o
   3   3  11         14.02         12.38         2.71 o
   4   3  11          2.98          2.80         0.75 o
   5   3  11         38.83         31.93         2.11 o
   6   3  11         80.59         82.47         6.32 o
   7   3  11         71.59         66.71         9.86 o
   8   3  11          3.27          3.35         0.80 o
   0   4  11          3.22          4.83         1.30 o
   1   4  11         25.88         25.00         1.53 o
   2   4  11         28.75         28.51         2.52 o
   3   4  11         12.84         12.84         2.16 o
   4   4  11         21.33         20.99         2.04 o
   5   4  11          1.38          2.00         0.90 o
   6   4  11          6.24          7.36         1.20 o
   7   4  11         54.03         60.65         4.02 o
   8   4  11         15.84         14.53         1.91 o
   1   5  11          0.49         -0.01         0.39 o
   2   5  11         11.56         11.03         2.22 o
   3   5  11          0.10          0.01         1.26 o
   4   5  11          6.30          5.04         1.58 o
   5   5  11         59.32         55.04         7.45 o
   6   5  11          2.36          2.00         0.94 o
   7   5  11          6.08          6.25         2.32 o
   8   5  11          2.60          4.19         1.61 o
   2   6  11         18.24         24.11         2.97 o
   3   6  11         31.22         32.04         4.38 o
   4   6  11          2.32          2.57         2.26 o
   5   6  11          4.03          2.68         1.06 o
   6   6  11         18.12         19.11         2.00 o
  -1  -4  12          0.09          1.22         1.22 o
   0  -4  12          3.41          3.16         1.16 o
   1  -4  12          0.05          0.58         1.03 o
  -2  -3  12         19.87         19.17         2.10 o
  -1  -3  12         55.62         55.82         3.10 o
   0  -3  12         13.99         16.14         1.51 o
   1  -3  12         31.20         29.42         3.77 o
   2  -3  12          0.32          0.53         0.63 o
   3  -3  12         13.00         13.28         1.87 o
  -2  -2  12         42.65         45.71         2.70 o
  -1  -2  12          1.30          1.60         0.47 o
   0  -2  12          7.41          8.59         1.89 o
   1  -2  12        104.35        107.47         4.19 o
   2  -2  12         19.44         20.78         1.67 o
   3  -2  12         10.25         10.58         1.29 o
  -2  -1  12          0.01          0.58         1.39 o
  -1  -1  12         25.07         21.95         1.24 o
   0  -1  12          1.64          1.35         0.51 o
   1  -1  12          6.40          5.26         1.00 o
   2  -1  12         25.98         23.42         2.43 o
   3  -1  12         39.33         41.31         3.24 o
   4  -1  12          9.45          7.51         1.25 o
  -1   0  12         29.86         31.17         3.61 o
   0   0  12         26.56         24.52         1.55 o
   1   0  12         19.78         23.14         1.47 o
   2   0  12        106.20        105.86         4.04 o
   3   0  12          1.07          0.67         0.46 o
   4   0  12         44.99         44.38         3.09 o
   5   0  12         18.01         13.91         2.60 o
  -1   1  12          2.57          1.03         0.90 o
   0   1  12          0.53          0.14         0.35 o
   1   1  12          1.13          0.52         0.44 o
   2   1  12          1.36          2.10         0.49 o
   3   1  12         44.14         43.43         2.45 o
   4   1  12          0.19          0.60         0.54 o
   5   1  12        124.93        124.26         6.91 o
   0   2  12         71.18         75.91         3.04 o
   1   2  12          5.13          2.68         0.68 o
   2   2  12         10.92          6.25         1.13 o
   3   2  12         89.69         92.89         3.80 o
   4   2  12         21.40         25.04         1.90 o
   5   2  12          1.95          1.72         0.98 o
   6   2  12         42.42         44.05         3.63 o
   1   3  12         10.40         11.70         2.93 o
   2   3  12         38.75         37.66         2.57 o
   3   3  12        233.23        233.24         8.36 o
   4   3  12        129.99        144.30         6.17 o
   5   3  12          1.47          4.26         0.98 o
   6   3  12         96.41        101.61         5.57 o
   2   4  12         37.97         42.22         4.13 o
   4   4  12         41.99         46.24         3.42 o
   5   4  12         10.05         10.17         4.22 o
   6   4  12         15.34         19.46         2.23 o
                                                
